# Supplementary material for: A versatile automated pipeline for quantifying virus infectivity by label-free light microscopy and artificial intelligence
Source: Nat Commun. 2024 Jun 15;15:5112. doi: 10.1038/s41467-024-49444-1 (PMC11180103; doi:10.1038/s41467-024-49444-1)
Supplement: Supplementary file 4 — Source-data [file 41467_2024_49444_MOESM4_ESM.xlsx]

## Sheet: Figure 1b
Figure 1b
		infected condition	image count	uninfected condition	image count
		AdV	10423	A549	15243
		RV	5467	HeLa Ohio	8832
		SARS-CoV-2	2160	VeroE6	6113
		HSV	1560	Huh7	3302
		VACV	1521	HeLa	2256
		IAV	723
		CoV-OC43	676
		CoV-229E	343

## Sheet: Figure 1c
Figure 1c
		CoV-229E	VACV	HSV	AdV	RV	CoV-OC43	SARS-CoV-2	IAV	uninfected
		0.38071	0.283365	0.430731	0.415191	0.990961	0.635507	0.909782	0.891565	0.960457
		0.390491	0.287028	0.530312	0.400236	0.525379	0.592492	0.908879	0.820311	0.963576
		0.411798	0.294945	0.544639	0.433181	0.53568	0.592651	0.904923	0.849682	0.964705
		0.392318	0.317035	0.638689	0.383339	0.484697	0.587231	0.918297	0.894662	0.962009
		0.611778	0.295878	0.635216	0.359637	0.522527	0.585847	0.909947	0.836082	0.963721
		0.357547	0.267223	0.626116	0.365002	0.540209	0.647179	0.914078	0.841655	0.95958
		0.374502	0.281607	0.566772	0.313979	0.57261	0.640594	0.886137	0.902534	0.962176
		0.410707	0.443204	0.88589	0.464512	0.587824	0.61035	0.91351	0.979644	0.965068
		0.370951	0.460602	0.470141	0.464039	0.551927	0.583643	0.909238	0.974094	0.984953
		0.603935	0.515112	0.511348	0.424178	0.550065	0.567398	0.930862	0.857242	0.987074
		0.412358	0.293586	0.517687	0.479383	0.555343	0.592742	0.894445	0.890199	0.966757
		0.382777	0.304814	0.630372	0.438142	0.503434	0.609384	0.927348	0.812327	0.964986
		0.604373	0.325187	0.632194	0.413574	0.537708	0.664792	0.898667	0.817552	0.966971
		0.606755	0.324979	0.616886	0.416937	0.527404	0.636542	0.917414	0.818354	0.965834
		0.608774	0.307153	0.578416	0.387027	0.522607	0.610751	0.894588	0.788279	0.965914
		0.598248	0.294015	0.918234	0.398609	0.500402	0.608126	0.922755	0.868324	0.965166
		0.651936	0.293591	0.509639	0.392076	0.534173	0.582994	0.903295	0.971176	0.985195
		0.663671	0.456842	0.495366	0.360605	0.515567	0.585885	0.923414	0.926274	0.966858
		0.655248	0.428296	0.525257	0.363081	0.55005	0.651212	0.928694	0.855262	0.963573
		0.453355	0.517167	0.622854	0.317371	0.57848	0.677343	0.937089	0.825435	0.964959
		0.469637	0.320804	0.624946	0.471034	0.596091	0.653398	0.921574	0.845486	0.963253
		0.505307	0.306204	0.618487	0.454318	0.539412	0.626442	0.924512	0.856709	0.963972
		0.604637	0.31251	0.595692	0.432563	0.543082	0.599202	0.922335	0.82093	0.96528
		0.621187	0.331363	0.833256	0.471552	0.57989	0.591536	0.92234	0.857936	0.961431
		0.444571	0.300553	0.514109	0.44817	0.541463	0.6446	0.94068	0.975419	0.962483
		0.478505	0.297586	0.510907	0.409773	0.550482	0.665743	0.925967	0.963489	0.965075
		0.534539	0.323816	0.527006	0.436038	0.557017	0.645058	0.926421	0.872273	0.969991
		0.591003	0.455377	0.612512	0.409027	0.526842	0.641368	0.929471	0.865772	0.966789
		0.62038	0.441905	0.623972	0.403323	0.531396	0.627497	0.945392	0.838568	0.965346
		0.521231	0.499864	0.595398	0.419812	0.535541	0.593091	0.925803	0.916387	0.957101
		0.584332	0.297255	0.574455	0.375974	0.54845	0.611718	0.933083	0.828225	0.952744
		0.602694	0.309137	0.496249	0.382471	0.541274	0.686649	0.920623	0.820381	0.958082
		0.613673	0.322764	0.494718	0.329407	0.571851	0.695637	0.946425	0.913295	0.952621
		0.619833	0.309411	0.505261	0.436927	0.591686	0.661775	0.962049	0.965812	0.958525
		0.627229	0.30505	0.609653	0.446429	0.540883	0.639274	0.931891	0.841869	0.95768
		0.669692	0.301953	0.621364	0.428276	0.555732	0.632857	0.929852	0.835681	0.961326
		0.694933	0.318568	0.575137	0.47405	0.569061	0.583371	0.667455	0.915088	0.95388
		0.669561	0.469496	0.553059	0.428758	0.501199	0.592272	0.8297	0.887219	0.981782
		0.625407	0.450521	0.49212	0.485803	0.504219	0.617658	0.785064	0.824908	0.985808
		0.620114	0.47937	0.520951	0.423233	0.538179	0.719848	0.622067	0.842042	0.985085
		0.620228	0.328197	0.505249	0.400492	0.534609	0.654081	0.825871	0.87199	0.987795
		0.63499	0.327959	0.614523	0.389689	0.502145	0.646038	0.849828	0.974496	0.982038
		0.627063	0.335257	0.61601	0.420578	0.522032	0.642274	0.860227	0.823963	0.989433
		0.642582	0.326935	0.567903	0.384124	0.545727	0.595602	0.816355	0.853215	0.983372
		0.701838	0.312271	0.56685	0.384939	0.554416	0.583648	0.839161	0.86587	0.982386
		0.705833	0.312313	0.506772	0.321098	0.555093	0.643756	0.867991	0.849362	0.981079
		0.693897	0.342471	0.533735	0.455074	0.592678	0.654296	0.879075	0.83939	0.980004
		0.639057	0.463631	0.500253	0.470742	0.513001	0.656731	0.836749	0.839599	0.982916
		0.654531	0.463181	0.620845	0.447372	0.564161	0.644056	0.864781	0.879841	0.978513
		0.635105	0.461463	0.603054	0.481298	0.584403	0.614701	0.876227	0.982642	0.979714
		0.630783	0.315248	0.58664	0.44299	0.507441	0.589013	0.878844	0.838499	0.986241
		0.629952	0.29577	0.585999	0.485473	0.521079	0.565364	0.881501	0.850572	0.981457
		0.652729	0.313441	0.930853	0.447765	0.572646	0.67303	0.86246	0.851397	0.978455
		0.6428	0.318996	0.465653	0.382483	0.539197	0.636598	0.867864	0.848395	0.992989
		0.733102	0.427674	0.527036	0.405685	0.522123	0.654969	0.875376	0.83699	0.979349
		0.727381	0.304887	0.51275	0.414819	0.516948	0.647408	0.902044	0.864513	0.969737
		0.709094	0.311486	0.605182	0.397041	0.554191	0.620104	0.870368	0.900591	0.979732
		0.623421	0.460463	0.624207	0.383337	0.562168	0.586697	0.879856	0.972104	0.958389
		0.619291	0.461921	0.569654	0.346899	0.595131	0.59325	0.887027	0.863678	0.966333
		0.625924	0.541053	0.545851	0.415436	0.585858	0.618517	0.896306	0.837634	0.96326
		0.681769	0.33636	0.513941	0.469338	0.547824	0.631504	0.900233	0.81168	0.963769
		0.668413	0.326031	0.557033	0.435046	0.591303	0.657882	0.86795	0.86573	0.96664
		0.681288	0.337061	0.565305	0.476486	0.57532	0.6403	0.893201	0.795167	0.96408
		0.765065	0.349164	0.614058	0.404449	0.523177	0.633083	0.891381	0.85351	0.971085
		0.692192	0.304791	0.652018	0.478129	0.536425	0.601736	0.888242	0.917704	0.960723
		0.722493	0.347042	0.577342	0.475185	0.57532	0.568581	0.878574	0.928902	0.956227
		0.649193	0.335199	0.610106	0.46154	0.536696	0.616368	0.883328	0.947251	0.961346
		0.617084	0.462183	0.911101	0.470287	0.523799	0.581301	0.907144	0.807487	0.951394
		0.626968	0.46117	0.47654	0.502436	0.527266	0.654983	0.912125	0.836727	0.955131
		0.680782	0.486113	0.552259	0.520866	0.55361	0.650196	0.82238	0.883109	0.958688
		0.687822	0.298418	0.540282	0.455704	0.617779	0.679098	0.857428	0.863993	0.958775
		0.676862	0.289151	0.653954	0.477702	0.645627	0.638114	0.888526	0.887729	0.957639
		0.758208	0.297909	0.687079	0.476651	0.66713	0.645436	0.925983	0.829629	0.960736
		0.786023	0.30956	0.576628	0.44289	0.626597	0.601842	0.870757	0.817176	0.97696
		0.749717	0.316033	0.591899	0.457123	0.587399	0.637666	0.900979	0.978797	0.977589
		0.547903	0.314182	0.88025	0.488627	0.577315	0.709906	0.933702	0.883532	0.971343
		0.529675	0.322639	0.504568	0.445124	0.505385	0.718569	0.882164	0.80287	0.989207
		0.522863	0.423376	0.525749	0.449533	0.5559	0.683603	0.924796	0.865411	0.983461
		0.52669	0.435944	0.592129	0.448231	0.544057	0.645804	0.888	0.851358	0.977729
		0.525478	0.482829	0.76108	0.390597	0.54113	0.662326	0.936843	0.868091	0.980255
		0.534701	0.448494	0.756848	0.404947	0.521733	0.646752	0.940621	0.842579	0.98925
		0.521307	0.426617	0.636642	0.41653	0.506715	0.633373	0.907635	0.855019	0.982853
		0.51549	0.454074	0.685308	0.397936	0.557946	0.702705	0.918183	0.982966	0.979775
		0.511729	0.447984	0.955436	0.394847	0.563126	0.71734	0.946855	0.980753	0.981958
		0.507051	0.301631	0.554498	0.370759	0.597126	0.661491	0.936503	0.953844	0.987741
		0.544071	0.422281	0.538579	0.428708	0.615733	0.645471	0.913141	0.957823	0.985938
		0.513494	0.430775	0.590898	0.471066	0.588344	0.664231	0.902877	0.947538	0.981818
		0.525242	0.508555	0.698591	0.43994	0.5988	0.660419	0.934431	0.960445	0.982626
		0.507383	0.521479	0.74101	0.477714	0.573716	0.628961	0.917152	0.913134	0.988519
		0.492476	0.505478	0.64092	0.420281	0.532932	0.713955	0.924225	0.905812	0.987992
		0.527724	0.311181	0.698368	0.455582	0.514345	0.700764	0.914735	0.958736	0.980105
		0.524414	0.290646	0.528514	0.460209	0.566249	0.647046	0.922499	0.93655	0.981534
		0.513765	0.31796	0.512209	0.395565	0.514806	0.667412	0.927916	0.957088	0.982061
		0.519032	0.323483	0.573055	0.401993	0.531723	0.641579	0.891655	0.930805	0.985416
		0.512958	0.400152	0.728261	0.425698	0.493676	0.660949	0.909521	0.951163	0.983507
		0.538544	0.312444	0.736019	0.431353	0.557935	0.63177	0.884231	0.929209	0.985177
		0.510476	0.330123	0.633	0.385945	0.5797	0.684445	0.950374	0.961636	0.984133
		0.519491	0.493	0.678137	0.35378	0.587737	0.702119	0.93207	0.954183	0.987928
		0.536098	0.47756	0.528215	0.429045	0.62274	0.662551	0.94992	0.949051	0.980413
		0.530811	0.577498	0.527085	0.465826	0.591851	0.652122	0.933911	0.951972	0.984037
		0.528304	0.410661	0.542207	0.431755	0.596269	0.652547	0.910751	0.917571	0.982707
		0.536896	0.441463	0.705219	0.472232	0.58241	0.649234	0.946788	0.954843	0.983006
		0.520226	0.414046	0.751204	0.413299	0.512378	0.647353	0.949117	0.960398	0.984264
		0.519113	0.426859	0.611592	0.44671	0.530382	0.697184	0.940322	0.952645	0.980828
		0.503997	0.437036	0.655733	0.448899	0.547342	0.690541	0.943496	0.957863	0.982192
		0.532809	0.387723	0.51658	0.384828	0.536456	0.671719	0.930556	0.935347	0.978864
		0.510713	0.429385	0.520865	0.415129	0.491111	0.643296	0.907285	0.952904	0.980465
		0.503724	0.835284	0.582557	0.430387	0.497866	0.660768	0.904372	0.942245	0.985141
		0.512593	0.879544	0.713413	0.414643	0.640021	0.661996	0.904908	0.957135	0.979151
		0.485918	0.818392	0.722254	0.386946	0.574802	0.64784	0.655202	0.953309	0.982647
		0.554437	0.5074	0.605541	0.352754	0.601717	0.694401	0.885678	0.960251	0.978141
		0.522883	0.494347	0.689063	0.431499	0.615793	0.664608	0.694844	0.920991	0.98455
		0.502657	0.543158	0.949298	0.498681	0.555608	0.664724	0.689783	0.956882	0.986434
		0.519287	0.518785	0.522065	0.518686	0.663902	0.657982	0.637604	0.962018	0.978546
		0.52074	0.387094	0.524162	0.47719	0.636358	0.636825	0.915519	0.892999	0.967359
		0.529532	0.499861	0.592157	0.405707	0.583036	0.66913	0.564937	0.95102	0.971927
		0.534083	0.541105	0.710298	0.476681	0.568816	0.632329	0.79832	0.87891	0.966074
		0.506214	0.852864	0.699177	0.503642	0.586521	0.685636	0.663664	0.955745	0.966592
		0.504251	0.86553	0.604543	0.447536	0.585763	0.691694	0.945576	0.959597	0.972165
		0.495956	0.835985	0.659921	0.526063	0.562793	0.677622	0.673076	0.932586	0.970198
		0.534681	0.40268	0.884423	0.547014	0.523654	0.665504	0.738659	0.966664	0.973285
		0.506843	0.440935	0.533125	0.486154	0.587011	0.623094	0.759565	0.959313	0.960254
		0.532664	0.416893	0.548625	0.462632	0.632415	0.645961	0.861587	0.928559	0.955711
		0.530122	0.404467	0.574723	0.446516	0.639813	0.633439	0.670964	0.970954	0.957326
		0.503282	0.415299	0.702258	0.509851	0.65673	0.694004	0.833444	0.956464	0.954526
		0.540393	0.388323	0.748179	0.473776	0.597393	0.698878	0.83254	0.940981	0.960098
		0.521596	0.414065	0.626544	0.477197	0.597362	0.660849	0.940041	0.94919	0.96113
		0.51244	0.820197	0.67501	0.499484	0.587804	0.638764	0.866697	0.963506	0.962573
		0.534622	0.85225	0.524122	0.406043	0.507668	0.629518	0.896256	0.930427	0.957242
		0.515711	0.867571	0.554238	0.434978	0.552137	0.641973	0.819024	0.950122	0.960585
		0.544811	0.428099	0.584882	0.411285	0.563507	0.634004	0.957737	0.957846	0.982954
		0.559365	0.438993	0.69791	0.385328	0.528172	0.700683	0.801649	0.936244	0.975775
		0.548766	0.397721	0.727813	0.360582	0.535124	0.702725	0.824556	0.935588	0.976146
		0.539956	0.426697	0.625964	0.362753	0.471624	0.708599	0.784748	0.95962	0.973842
		0.535519	0.410257	0.684175	0.399929	0.992511	0.654091	0.95648	0.946346	0.981234
		0.526045	0.405616	0.54219	0.426618	0.53294	0.641397	0.793683	0.949205	0.979759
		0.518105	0.386849	0.55224	0.376637	0.536685	0.614445	0.850364	0.945268	0.978524
		0.521188	0.778462	0.572032	0.551573	0.565658	0.651394	0.839719	0.955782	0.975651
		0.542314	0.823354	0.714892	0.520056	0.584361	0.721181	0.948183	0.905449	0.977433
		0.511369	0.883601	0.7202	0.51559	0.594653	0.712554	0.908496	0.951299	0.98411
		0.525496	0.443671	0.596593	0.566889	0.546876	0.744426	0.884407	0.956878	0.978578
		0.527981	0.448686	0.677896	0.559784	0.615123	0.726053	0.903172	0.957276	0.976945
		0.527378	0.416324	0.524433	0.587988	0.588863	0.728055	0.935799	0.955772	0.982285
		0.522653	0.399691	0.543825	0.395407	0.634295	0.78229	0.859674	0.968843	0.985403
		0.505247	0.443267	0.569352	0.386442	0.632597	0.708368	0.879905	0.960522	0.980592
		0.517615	0.393001	0.742585	0.380349	0.595254	0.814083	0.921961	0.952652	0.97664
		0.51755	0.424029	0.713564	0.357526	0.608727	0.81502	0.948159	0.938048	0.978393
		0.525143	0.848206	0.615769	0.394955	0.627977	0.768393	0.926989	0.952914	0.979595
		0.525885	0.877736	0.709284	0.43736	0.628729	0.736547	0.850677	0.949981	0.978806
		0.501383	0.717289	0.542782	0.385024	0.656997	0.775059	0.917714	0.940405	0.980301
		0.529573	0.409719	0.569966	0.533092	0.643778	0.763824	0.852674	0.960796	0.979679
		0.525031	0.425595	0.663996	0.567281	0.590114	0.750006	0.864242	0.902023	0.984779
		0.522588	0.393007	0.767806	0.550964	0.594881	0.810964	0.903449	0.933268	0.985237
		0.516237	0.431437	0.778792	0.548894	0.619853	0.815485	0.878431	0.955428	0.979363
		0.502994	0.435813	0.701308	0.535092	0.659609	0.764468	0.924448	0.959233	0.988748
		0.53383	0.395449	0.80895	0.606184	0.598926	0.735053	0.855337	0.949081	0.978551
		0.523083	0.413067	0.958891	0.40745	0.638231	0.736189	0.838587	0.963034	0.978774
		0.522766	0.867637	0.553061	0.397527	0.623398	0.778888	0.866781	0.963581	0.980211
		0.503155	0.796865	0.567392	0.375145	0.607818	0.780975	0.933698	0.962007	0.981267
		0.4891	0.715515	0.655694	0.366263	0.658003	0.786401	0.829197	0.910082	0.983958
		0.517339	0.422486	0.816515	0.402378	0.650179	0.787822	0.952621	0.962253	0.98328
		0.522007	0.460711	0.823491	0.453248	0.684084	0.754997	0.954442	0.933314	0.98044
		0.526522	0.425366	0.723344	0.402289	0.646792	0.74907	0.952623	0.954349	0.978548
		0.510108	0.462379	0.77919	0.515674	0.669186	0.761292	0.92042	0.964168	0.978041
		0.506097	0.404172	0.548473	0.548025	0.606174	0.780167	0.946917	0.945117	0.980162
		0.529936	0.397055	0.567366	0.548852	0.599155	0.812866	0.964504	0.954685	0.981412
		0.519649	0.440215	0.644732	0.552818	0.623405	0.796156	0.952897	0.95999	0.980745
		0.512435	0.885178	0.792136	0.549829	0.596576	0.777514	0.866309	0.949817	0.982498
		0.51104	0.84701	0.86258	0.558731	0.605211	0.768003	0.944011	0.947104	0.981392
		0.484912	0.830717	0.701651	0.40445	0.612482	0.753685	0.956722	0.959947	0.979074
		0.52333	0.418926	0.738682	0.399613	0.608863	0.748281	0.95232	0.957619	0.98224
		0.508765	0.411695	0.558506	0.396964	0.601247	0.845112	0.956793	0.967834	0.981112
		0.530597	0.401333	0.569945	0.377866	0.610251	0.792367	0.955544	0.953406	0.976442
		0.512691	0.441733	0.626974	0.419889	0.613342	0.825233	0.949903	0.965651	0.984541
		0.501028	0.416945	0.79075	0.452004	0.688057	0.787851	0.9484	0.957505	0.973454
		0.546462	0.417346	0.810818	0.41741	0.606483	0.756311	0.958975	0.948764	0.976049
		0.540114	0.412078	0.678552	0.497677	0.664796	0.755977	0.960617	0.960967	0.982965
		0.536468	0.859427	0.744961	0.558118	0.602644	0.75321	0.956631	0.961412	0.980648
		0.552281	0.843578	0.557101	0.55372	0.597172	0.823475	0.961419	0.949614	0.978944
		0.530554	0.786913	0.563918	0.54767	0.626053	0.81643	0.960279	0.93787	0.980339
		0.544643	0.451638	0.644379	0.546583	0.604949	0.798306	0.944482	0.95809	0.98344
		0.561286	0.441495	0.786131	0.54769	0.627274	0.818424	0.929069	0.961535	0.979047
		0.561765	0.445646	0.676601	0.425807	0.626827	0.760089	0.955085	0.963067	0.976752
		0.539985	0.428381	0.764258	0.403935	0.635628	0.791594	0.963078	0.950547	0.969015
		0.542104	0.41718	0.836736	0.397734	0.583166	0.743512	0.964618	0.952815	0.966531
		0.5337	0.431735	0.555452	0.401606	0.61522	0.736742	0.953059	0.960596	0.965266
		0.555858	0.445259	0.561194	0.430712	0.620668	0.789351	0.959862	0.973773	0.964741
		0.529984	0.793533	0.648903	0.468518	0.673094	0.824693	0.962043	0.966159	0.967432
		0.545365	0.903612	0.841365	0.411815	0.624479	0.787309	0.963866	0.950982	0.967237
		0.529915	0.918946	0.80124	0.507071	0.658868	0.763683	0.946604	0.964664	0.967174
		0.556384	0.47048	0.691814	0.553672	0.609163	0.747079	0.967581	0.954621	0.963492
		0.555808	0.432272	0.779296	0.556585	0.612632	0.724194	0.956701	0.973391	0.95552
		0.538938	0.447057	0.543049	0.556432	0.61638	0.759602	0.968652	0.894744	0.95663
		0.53891	0.429086	0.567074	0.535923	0.634291	0.809237	0.961569	0.975866	0.956181
		0.54514	0.50681	0.619128	0.546716	0.63997	0.846687	0.950486	0.736083	0.959013
		0.540419	0.423071	0.756413	0.423062	0.642121	0.804279	0.969658	0.729639	0.960022
		0.547347	0.458097	0.749177	0.419018	0.643205	0.785693	0.959463	0.74432	0.958612
		0.545264	0.859142	0.688284	0.404179	0.601789	0.751142	0.944246	0.659241	0.958538
		0.531274	0.822652	0.742911	0.408085	0.635899	0.746717	0.920128	0.665974	0.95856
		0.529291	0.8823	0.552981	0.422682	0.645403	0.729846	0.971782	0.671438	0.982401
		0.551791	0.530196	0.566078	0.471712	0.693001	0.783217	0.925195	0.671256	0.975876
		0.543265	0.60079	0.625158	0.412283	0.662979	0.816309	0.962829	0.882733	0.974727
		0.54338	0.539098	0.808401	0.523716	0.713356	0.82568	0.917114	0.891353	0.97274
		0.526419	0.511139	0.917697	0.532341	0.611466	0.782543	0.954531	0.863178	0.976381
		0.530663	0.495685	0.697574	0.539737	0.610076	0.742756	0.962015	0.719567	0.974528
		0.555133	0.48381	0.715127	0.547693	0.614538	0.746101	0.966384	0.715428	0.97873
		0.543197	0.600945	0.549409	0.529946	0.602542	0.682427	0.952657	0.721254	0.975027
		0.534066	0.903374	0.569181	0.545654	0.622334	0.806884	0.975721	0.662265	0.979348
		0.521833	0.614193	0.628252	0.434875	0.637343	0.859015	0.961633	0.660544	0.974713
		0.521285	0.630185	0.784003	0.408759	0.652051	0.843943	0.978114	0.682973	0.973391
		0.559925	0.679112	0.953193	0.40769	0.626395	0.892091	0.972367	0.66739	0.977621
		0.547199	0.604973	0.683503	0.411853	0.61777	0.855586	0.964115	0.860229	0.979196
		0.531199	0.488378	0.73138	0.418193	0.635201	0.838467	0.976169	0.881744	0.973143
		0.537219	0.59586	0.547582	0.454292	0.662313	0.907666	0.958764	0.873491	0.976727
		0.523262	0.624485	0.595757	0.412542	0.664618	0.834126	0.957616	0.718304	0.971042
		0.544716	0.8914	0.650816	0.536727	0.675278	0.924748	0.969801	0.707168	0.975795
		0.542877	0.482308	0.75992	0.529942	0.610855	0.913928	0.967914	0.707382	0.977394
		0.537495	0.549462	0.776955	0.552545	0.60624	0.937113	0.951931	0.674158	0.978677
		0.540468	0.487739	0.694046	0.556203	0.612761	0.873919	0.951465	0.652274	0.97518
		0.526621	0.542068	0.755676	0.530817	0.63466	0.888705	0.966728	0.660248	0.974426
		0.526	0.481477	0.530098	0.544394	0.631741	0.930262	0.951571	0.652053	0.978554
		0.539603	0.592609	0.644182	0.418945	0.621834	0.835887	0.956764	0.830101	0.978779
		0.540896	0.51803	0.693988	0.400323	0.641783	0.929342	0.949077	0.871719	0.982296
		0.52462	0.924645	0.760735	0.409122	0.614204	0.93684	0.952506	0.865067	0.980656
		0.514857	0.501452	0.933539	0.420705	0.618114	0.894929	0.945622	0.756278	0.977967
		0.596385	0.58638	0.523268	0.424386	0.628454	0.909313	0.953254	0.718954	0.974161
		0.565713	0.544818	0.615185	0.444408	0.647202	0.871849	0.962231	0.718065	0.976087
		0.585086	0.558631	0.683928	0.412407	0.650711	0.916845	0.951919	0.667065	0.980241
		0.57724	0.468606	0.897172	0.520394	0.716228	0.839664	0.957322	0.64288	0.982134
		0.563077	0.556024	0.701381	0.539742	0.578972	0.919738	0.957222	0.66544	0.976218
		0.603619	0.551263	0.531074	0.535885	0.604078	0.914005	0.950923	0.649518	0.980409
		0.582155	0.881419	0.600151	0.557174	0.608849	0.91576	0.964263	0.867839	0.972969
		0.573125	0.9271	0.695931	0.542879	0.63238	0.906898	0.955752	0.862551	0.981032
		0.611973	0.542691	0.802471	0.554648	0.629855	0.896672	0.957279	0.853479	0.98225
		0.569968	0.556206	0.873441	0.428196	0.608581	0.919163	0.962148	0.730869	0.984796
		0.57817	0.56644	0.543738	0.403136	0.642095	0.872108	0.951689	0.725601	0.981358
		0.568511	0.548791	0.62042	0.406014	0.616104	0.946454	0.954814	0.745865	0.984208
		0.584079	0.500249	0.712217	0.408634	0.625553	0.920272	0.963655	0.69355	0.977361
		0.557769	0.562905	0.796758	0.414663	0.622952	0.952831	0.952213	0.663622	0.972216
		0.549654	0.502933	0.760449	0.452981	0.657952	0.893497	0.954449	0.65007	0.97435
		0.58846	0.904772	0.906255	0.413131	0.688165	0.929516	0.949818	0.657476	0.978626
		0.585413	0.620316	0.566322	0.524782	0.725903	0.949243	0.960826	0.845356	0.979286
		0.578437	0.562194	0.618498	0.547572	0.59141	0.905708	0.960124	0.883574	0.9773
		0.593483	0.510894	0.749851	0.559548	0.614269	0.932494	0.955128	0.839653	0.976662
		0.582904	0.623225	0.714479	0.553671	0.618857	0.943363	0.94852	0.704693	0.974452
		0.600393	0.500695	0.751914	0.53393	0.634087	0.894771	0.951682	0.729145	0.979228
		0.598688	0.506599	0.548312	0.559748	0.652296	0.900521	0.951258	0.698989	0.975577
		0.590725	0.5314	0.625759	0.476077	0.659963	0.868608	0.955061	0.70273	0.975294
		0.604917	0.90149	0.704138	0.448874	0.645344	0.930444	0.953364	0.676044	0.979192
		0.605939	0.894903	0.747694	0.452199	0.613012	0.887252	0.951124	0.680135	0.976928
		0.583403	0.554605	0.787539	0.447119	0.628056	0.940818	0.954629	0.629722	0.979716
		0.590737	0.601811	0.737496	0.465437	0.627251	0.93653	0.963562	0.876747	0.982809
		0.584211	0.521641	0.542309	0.450978	0.675631	0.911529	0.959197	0.890697	0.978573
		0.56037	0.599594	0.639129	0.462048	0.683733	0.929884	0.957497	0.835283	0.976498
		0.558417	0.602757	0.651684	0.552688	0.715293	0.945227	0.948782	0.724215	0.974649
		0.600999	0.513021	0.782809	0.574771	0.608886	0.928159	0.958478	0.705317	0.978955
		0.590231	0.495712	0.716313	0.575915	0.619769	0.886406	0.973807	0.737666	0.980567
		0.573701	0.869413	0.742665	0.577558	0.61854	0.905293	0.962032	0.676824	0.975991
		0.574895	0.885804	0.559222	0.546651	0.653421	0.928525	0.948402	0.667152	0.976228
		0.556904	0.611704	0.652061	0.555387	0.658134	0.918043	0.947993	0.658995	0.976929
		0.590683	0.561711	0.740313	0.585355	0.679702	0.886325	0.952147	0.658309	0.978991
		0.591287	0.541013	0.788748	0.527594	0.666324	0.863117	0.959138	0.908586	0.978477
		0.58048	0.525229	0.562776	0.498155	0.652471	0.919996	0.956815	0.92346	0.977466
		0.556443	0.541485	0.643961	0.506065	0.608886	0.865822	0.950932	0.852236	0.978914
		0.554452	0.455137	0.603752	0.505866	0.6228	0.943046	0.94746	0.731504	0.978216
		0.577761	0.535344	0.719166	0.516859	0.642607	0.943257	0.95317	0.706169	0.968977
		0.576945	0.900374	0.536219	0.49247	0.717252	0.937409	0.960189	0.739023	0.967531
		0.581672	0.87118	0.625479	0.705286	0.706642	0.879238	0.945839	0.707045	0.967608
		0.583941	0.899454	0.682213	0.712278	0.609867	0.892399	0.757011	0.665879	0.965625
		0.542666	0.626994	0.773753	0.792221	0.641946	0.89789	0.949754	0.650112	0.967896
		0.577271	0.512315	0.91965	0.80817	0.60201	0.907363	0.95413	0.622761	0.966273
		0.566914	0.508145	0.583954	0.852158	0.865406	0.938839	0.964769	0.870566	0.970748
		0.579222	0.510945	0.67232	0.828345	0.573724	0.922443	0.965324	0.890267	0.962558
		0.57223	0.472542	0.700267	0.549025	0.528566	0.939835	0.958012	0.874393	0.957212
		0.574523	0.513924	0.879181	0.531942	0.588205	0.891144	0.958956	0.7329	0.953764
		0.640089	0.568733	0.585325	0.529067	0.597323	0.935379	0.961973	0.707468	0.95582
		0.649105	0.891294	0.64767	0.517189	0.565424	0.843244	0.961548	0.696851	0.95845
		0.657375	0.902456	0.747847	0.51086	0.605595	0.871683	0.970559	0.701894	0.959963
		0.6245	0.590373	0.887022	0.521713	0.630394	0.959353	0.959175	0.66699	0.959951
		0.641949	0.654362	0.581585	0.521852	0.639515	0.945697	0.962384	0.662756	0.95752
		0.650963	0.608149	0.64277	0.734315	0.620855	0.938924	0.963984	0.640103	0.960871
		0.645039	0.607167	0.771853	0.709771	0.611065	0.954633	0.961582	0.863029	0.974353
		0.694226	0.620298	0.809284	0.782191	0.608135	0.948969	0.966951	0.907019	0.97543
		0.656583	0.517112	0.569709	0.818433	0.60862	0.935822	0.965214	0.847004	0.973012
		0.633219	0.571322	0.631824	0.837731	0.821103	0.946876	0.966107	0.737963	0.971707
		0.735541	0.873635	0.698948	0.84023	0.884351	0.95657	0.96334	0.689937	0.976587
		0.669077	0.872331	0.763669	0.525995	0.860781	0.954508	0.965205	0.714068	0.972543
		0.595158	0.9145	0.610382	0.51413	0.592898	0.944239	0.962	0.732602	0.969582
		0.622423	0.628954	0.657652	0.508345	0.595878	0.95312	0.967008	0.628242	0.973782
		0.604282	0.914642	0.755992	0.568141	0.605467	0.942045	0.961983	0.653238	0.975665
		0.660015	0.955404	0.802651	0.520652	0.660266	0.947187	0.965299	0.67128	0.973131
		0.663017	0.712942	0.619256	0.560907	0.629498	0.938139	0.972186	0.897887	0.975759
		0.642301	0.839904	0.691911	0.503595	0.650039	0.951406	0.96991	0.911797	0.977211
		0.64272	0.710144	0.823015	0.742874	0.633713	0.95307	0.966489	0.851137	0.975827
		0.630414	0.752285	0.764985	0.737134	0.602408	0.952872	0.962496	0.801521	0.971954
		0.78651	0.86803	0.621957	0.771565	0.622614	0.952933	0.959187	0.820559	0.973639
		0.661375	0.835855	0.652648	0.801209	0.624468	0.951698	0.96672	0.790537	0.973409
		0.619155	0.831187	0.735064	0.820377	0.894714	0.94813	0.967216	0.768224	0.975705
		0.651199	0.783931	0.776901	0.849399	0.921811	0.9537	0.968265	0.808419	0.975892
		0.670346	0.866978	0.586908	0.548134	0.80172	0.956565	0.962132	0.839098	0.973725
		0.67817	0.720028	0.681635	0.535048	0.610147	0.943261	0.96303	0.778107	0.974078
		0.657714	0.747732	0.754362	0.509096	0.629863	0.94951	0.968203	0.918666	0.974921
		0.623583	0.794488	0.81518	0.570995	0.612712	0.954164	0.967916	0.923281	0.971704
		0.656474	0.900416	0.644542	0.545034	0.625213	0.948255	0.969833	0.936557	0.982748
		0.618216	0.951738	0.681122	0.579862	0.636175	0.949085	0.959992	0.790556	0.974333
		0.784099	0.84706	0.784875	0.512883	0.622321	0.953782	0.957475	0.819238	0.974791
		0.645818	0.805199	0.853136	0.730495	0.630533	0.954622	0.965344	0.807556	0.974276
		0.651256	0.725285	0.588085	0.704228	0.596675	0.944343	0.976614	0.768639	0.973044
		0.607574	0.754904	0.707995	0.709378	0.613548	0.936663	0.969239	0.750636	0.96848
		0.654244	0.716246	0.773921	0.8386	0.620964	0.937822	0.961556	0.809186	0.975976
		0.622109	0.892392	0.78498	0.852353	0.820349	0.95965	0.962477	0.775113	0.978259
		0.657869	0.840779	0.583637	0.830853	0.897223	0.954458	0.96287	0.891609	0.980615
		0.574752	0.662277	0.746948	0.545307	0.891009	0.957192	0.966846	0.939329	0.983325
		0.62876	0.578609	0.868431	0.543605	0.597815	0.932592	0.96728	0.89759	0.974234
		0.603408	0.676491	0.853386	0.552456	0.631337	0.942698	0.96229	0.774488	0.977497
		0.650139	0.751745	0.574579	0.57618	0.621244	0.938255	0.962284	0.841309	0.975195
		0.640724	0.830255	0.696259	0.560936	0.610989	0.952989	0.965116	0.844609	0.967398
		0.612094	0.853494	0.941906	0.598764	0.630692	0.943541	0.96498	0.781052	0.975815
		0.622727	0.841232	0.576295	0.507821	0.634845	0.949653	0.962884	0.733624	0.981752
		0.661941	0.87601	0.74311	0.775018	0.631181	0.950087	0.778043	0.75857	0.978004
		0.63373	0.929873	0.813826	0.727372	0.606544	0.949946	0.958352	0.738656	0.98288
		0.672197	0.780756	0.602176	0.730426	0.597438	0.948402	0.958139	0.941988	0.976904
		0.645951	0.750093	0.681677	0.820561	0.634769	0.950304	0.965609	0.907859	0.975852
		0.647534	0.628386	0.755078	0.838598	0.815538	0.963818	0.968777	0.939123	0.973835
		0.919465	0.797541	0.615903	0.833253	0.93119	0.959291	0.953454	0.846872	0.972063
		0.789557	0.841752	0.734803	0.57444	0.915737	0.945895	0.965327	0.843435	0.978023
		0.716766	0.61341	0.777714	0.54899	0.6068	0.953608	0.968272	0.855248	0.978367
		0.809789	0.927537	0.608166	0.533935	0.624011	0.949557	0.96261	0.816774	0.975614
		0.727163	0.966988	0.691066	0.589421	0.621932	0.940953	0.959037	0.783921	0.980467
		0.671987	0.839719	0.624435	0.581415	0.626252	0.950436	0.963534	0.81673	0.976181
		0.684323	0.65691	0.802787	0.614619	0.623395	0.939391	0.963666	0.792037	0.975393
		0.825013	0.970741	0.62153	0.525255	0.63867	0.954112	0.971469	0.951384	0.974539
		0.655471	0.870947	0.694233	0.702672	0.597273	0.948071	0.965902	0.952375	0.975429
		0.732096	0.912344	0.608628	0.692576	0.58096	0.944397	0.968423	0.90389	0.979749
		0.659794	0.775544	0.758382	0.699878	0.568423	0.956749	0.972878	0.835977	0.98048
		0.700963	0.697855	0.835198	0.830908	0.625445	0.957566	0.966928	0.786456	0.978994
		0.700229	0.726612	0.610499	0.848354	0.95541	0.945724	0.968366	0.818012	0.974463
		0.696162	0.693508	0.722372	0.857973	0.93314	0.959332	0.967648	0.787692	0.972845
		0.639301	0.849897	0.754945	0.616632	0.933443	0.957105	0.962733	0.781805	0.973689
		0.659584	0.937041	0.609563	0.582891	0.616245	0.955607	0.968174	0.846827	0.973941
		0.894111	0.965907	0.801088	0.610926	0.616912	0.944944	0.970092	0.77966	0.975594
		0.708576	0.855817	0.631604	0.615531	0.629704	0.946138	0.968083	0.93793	0.976237
		0.717332	0.564735	0.767532	0.58333	0.633898	0.934469	0.96577	0.928899	0.979235
			0.770817	0.655917	0.638136	0.655947	0.950505	0.962489	0.951591	0.976313
			0.716023	0.804933	0.589359	0.669013	0.936671	0.979954	0.876514	0.97337
			0.739826	0.655645	0.694476	0.660117	0.960042	0.965582	0.818413	0.970817
			0.736876	0.772867	0.756124	0.616476	0.939757	0.9678	0.787332	0.970141
			0.902135	0.619631	0.734339	0.60771	0.954851	0.971078	0.788464	0.971626
			0.867397	0.760037	0.813273	0.628379	0.954054	0.969614	0.822284	0.978436
			0.855032	0.675926	0.842047	0.823153	0.953324	0.965706	0.821239	0.97934
			0.622929	0.681783	0.865037	0.860328	0.929465	0.961635	0.818666	0.975724
			0.658138	0.687714	0.581595	0.799125	0.93839	0.971088	0.947202	0.964098
			0.919973	0.776561	0.543009	0.60672	0.928915	0.969912	0.922069	0.969496
			0.818205	0.653492	0.552938	0.620793	0.961235	0.96214	0.943032	0.970052
			0.790458	0.75455	0.580476	0.641197	0.946722	0.963244	0.819643	0.965307
			0.910004	0.659822	0.568356	0.623148	0.942458	0.96922	0.779852	0.966291
			0.806348	0.813745	0.611752	0.660665	0.957074	0.967253	0.80971	0.966125
			0.876122	0.681844	0.571162	0.6753	0.953534	0.972735	0.763304	0.971159
			0.960196	0.750504	0.678048	0.668227	0.944384	0.966386	0.779699	0.96684
			0.656687	0.953657	0.688543	0.644697	0.950307	0.965752	0.845391	0.956289
			0.91928	0.647533	0.754019	0.60089	0.956736	0.963023	0.780408	0.955172
			0.959785	0.787783	0.845853	0.635504	0.95691	0.96551	0.894594	0.959372
			0.942457	0.736626	0.842397	0.82272	0.93629	0.839284	0.943072	0.95826
			0.836557	0.882027	0.862396	0.742369	0.949288	0.967417	0.966009	0.96161
			0.939177	0.755808	0.559117	0.83475	0.943077	0.969913	0.789829	0.9605
			0.972479	0.817766	0.541682	0.598987	0.929869	0.966218	0.821644	0.959077
			0.692365	0.721859	0.596766	0.599256	0.924126	0.968103	0.820055	0.958355
			0.963553	0.810648	0.606468	0.628086	0.9394	0.972342	0.724102	0.967803
			0.633282	0.703483	0.573661	0.632902	0.621363	0.975952	0.764053	0.968607
			0.952392	0.773131	0.60946	0.638829	0.575529	0.965252	0.793252	0.969167
			0.917674	0.682251	0.548935	0.644441	0.58086	0.970867	0.76214	0.972543
			0.775471	0.802258	0.67371	0.654829	0.571913	0.972741	0.938739	0.968989
			0.949138	0.692337	0.712782	0.593879	0.612453	0.968005	0.926216	0.970546
			0.9021	0.799153	0.687418	0.593431	0.605242	0.975092	0.931166	0.974742
			0.92607	0.760301	0.854959	0.60861	0.585391	0.970126	0.781872	0.97175
			0.965459	0.738389	0.852805	0.89536	0.540154	0.970831	0.820716	0.974141
			0.968214	0.924141	0.877304	0.854132	0.556712	0.947433	0.82096	0.969809
			0.937054	0.722377	0.594723	0.627586	0.565926	0.977296	0.732951	0.970738
			0.800286	0.839627	0.571245	0.616166	0.603201	0.962878	0.736456	0.973638
			0.978622	0.437182	0.619989	0.621565	0.587374	0.953009	0.840906	0.974359
			0.908598	0.422462	0.598346	0.637927	0.568128	0.966239	0.791932	0.972797
			0.931058	0.423364	0.575499	0.630801	0.575583	0.976089	0.967903	0.972203
			0.731865	0.452027	0.589385	0.654304	0.557783	0.94227	0.912751	0.971632
			0.94247	0.445042	0.597302	0.623385	0.614863	0.975988	0.943892	0.972136
			0.940611	0.403055	0.674015	0.628352	0.561322	0.960938	0.835499	0.976229
			0.742175	0.415733	0.742861	0.577952	0.541323	0.934847	0.816298	0.973796
			0.853906	0.446047	0.711759	0.587673	0.564459	0.977179	0.84604	0.975434
			0.747	0.481078	0.837256	0.615031	0.564433	0.978492	0.765295	0.972133
			0.907969	0.446563	0.83907	0.937515	0.607778	0.934712	0.763911	0.970994
			0.799824	0.433613	0.868593	0.702905	0.574192	0.984253	0.763927	0.971954
			0.788548	0.420636	0.699431	0.958025	0.53594	0.942371	0.762434	0.977423
			0.835731	0.418537	0.662202	0.581482	0.550639	0.987451	0.921848	0.989199
			0.97138	0.438649	0.660462	0.628969	0.566127	0.937174	0.921691	0.972551
			0.682714	0.445558	0.700783	0.646041	0.623242	0.950625	0.932788	0.97166
			0.862814	0.435469	0.657187	0.63132	0.592506	0.983975	0.903733	0.969129
			0.950415	0.403115	0.707696	0.626561	0.583316	0.972997	0.894874	0.968388
			0.95544	0.441854	0.635347	0.620886	0.538642	0.946976	0.930023	0.975574
			0.889591	0.486116	0.970774	0.634905	0.57198	0.979657	0.906618	0.975217
			0.925728	0.430465	0.924924	0.583156	0.568592	0.980211	0.937235	0.981971
			0.753419	0.440001	0.929731	0.599499	0.577887	0.944137	0.930595	0.98116
			0.674293	0.425501	0.656724	0.609029	0.553086	0.983721	0.9018	0.975788
			0.691922	0.422526	0.635141	0.935822	0.535204	0.935995	0.934481	0.976995
			0.372327	0.43591	0.613761	0.906922	0.54708	0.94615	0.951393	0.972412
			0.324406	0.449059	0.658437	0.920488	0.562249	0.967343	0.983907	0.968162
			0.364321	0.411746	0.639972	0.636639	0.556672	0.927494	0.823732	0.975064
			0.343462	0.418669	0.678295	0.627708	0.535232	0.948719	0.857941	0.975986
			0.35216	0.424749	0.606494	0.625138	0.515059	0.92178	0.923087	0.976929
			0.349503	0.495418	0.959417	0.56727	0.515326	0.955082	0.88621	0.974887
			0.382882	0.419115	0.939596	0.599126	0.570868	0.9548	0.874479	0.972552
			0.481164	0.447934	0.953553	0.571915	0.554406	0.954671	0.922301	0.972281
			0.498525	0.413782	0.687645	0.60032	0.539388	0.959516	0.938383	0.971934
			0.554941	0.40132	0.663979	0.607032	0.560117	0.949724	0.943229	0.971176
			0.351542	0.433402	0.653743	0.553578	0.578632	0.977539	0.974087	0.976599
			0.309842	0.460896	0.686284	0.595385	0.565384	0.924434	0.975271	0.97514
			0.328361	0.414055	0.64707	0.606469	0.579089	0.950048	0.826464	0.97858
			0.357431	0.394973	0.677999	0.611259	0.581841	0.959169	0.947304	0.963781
			0.315025	0.44314	0.66927	0.605508	0.518222	0.936448	0.930182	0.972183
			0.317061	0.512545	0.942919	0.608389	0.523883	0.953027	0.908349	0.979063
			0.34226	0.397441	0.973183	0.572254	0.651411	0.975297	0.949759	0.973599
			0.465892	0.429187	0.961504	0.576684	0.616347	0.975912	0.959697	0.974718
			0.462141	0.443847	0.664365	0.963786	0.608149	0.957445	0.941415	0.975322
			0.496163	0.415203	0.633242	0.96156	0.584099	0.973286	0.977345	0.977102
			0.355591	0.4452	0.637483	0.964247	0.634817	0.946126	0.96637	0.972851
			0.317943	0.452895	0.637853	0.600783	0.652269	0.963633	0.958417	0.970469
			0.322601	0.400723	0.648365	0.606199	0.642895	0.768907	0.889886	0.967422
			0.337626	0.430387	0.688005	0.604975	0.617448	0.975772	0.857704	0.974803
			0.306814	0.455564	0.620839	0.586452	0.614554	0.966743	0.924603	0.969665
			0.334265	0.52843	0.923802	0.60063	0.652733	0.97757	0.802816	0.969856
			0.327165	0.408487	0.965438	0.595943	0.644497	0.967058	0.892367	0.981123
			0.456837	0.48157	0.96044	0.604955	0.631124	0.946393	0.910625	0.977837
			0.466577	0.488357	0.657463	0.567385	0.622379	0.96978	0.944801	0.972741
			0.509061	0.444907	0.645144	0.568614	0.612641	0.954465	0.95837	0.971714
			0.321782	0.498876	0.636962	0.569729	0.627755	0.978855	0.975086	0.970826
			0.296714	0.451279	0.638942	0.976624	0.638985	0.947195	0.981261	0.979077
			0.32811	0.411156	0.661801	0.972826	0.629792	0.987378	0.917624	0.965898
			0.355239	0.411003	0.703936	0.968955	0.602007	0.987178	0.958909	0.971543
			0.294353	0.429893	0.607698	0.581141	0.591265	0.975267	0.856211	0.981125
			0.330743	0.514451	0.960422	0.587874	0.616706	0.966993	0.877542	0.970758
			0.313735	0.424633	0.952122	0.605706	0.642395	0.985838	0.952717	0.965949
			0.474702	0.42313	0.954668	0.578205	0.618392	0.975936	0.807848	0.965451
			0.443393	0.423912	0.65988	0.604557	0.575044	0.974956	0.829257	0.961411
			0.4589	0.418808	0.650655	0.582386	0.585828	0.915746	0.964755	0.964927
			0.343649	0.447997	0.651284	0.620382	0.591764	0.938515	0.964861	0.965508
			0.29281	0.466185	0.65169	0.594691	0.634154	0.936228	0.97505	0.964431
			0.308286	0.423822	0.673304	0.57417	0.611465	0.927896	0.918192	0.965946
			0.353086	0.413716	0.708321	0.578887	0.618097	0.924998	0.856043	0.961193
			0.299765	0.457216	0.626671	0.966591	0.577611	0.917737	0.8445	0.961306
			0.324742	0.531818	0.973605	0.953114	0.587013	0.896482	0.894296	0.958666
			0.327727	0.418545	0.946872	0.975948	0.631133	0.951079	0.873441	0.963941
			0.51499	0.408083	0.95925	0.612309	0.618382	0.937639	0.902481	0.962356
			0.463421	0.423413	0.675553	0.619645	0.598293	0.947634	0.947186	0.958629
			0.488005	0.431505	0.647499	0.618884	0.576632	0.942047	0.972328	0.961505
			0.335203	0.461417	0.649386	0.593985	0.579045	0.944026	0.903218	0.963878
			0.304788	0.456013	0.650941	0.581841	0.609014	0.924739	0.969562	0.962459
			0.320655	0.414962	0.670212	0.603937	0.587889	0.947616	0.913652	0.958576
			0.349854	0.420529	0.709701	0.594115	0.588015	0.934911	0.905001	0.96047
			0.303224	0.430985	0.63725	0.584789	0.550794	0.938925	0.936487	0.961149
			0.312119	0.527225	0.953015	0.576206	0.557431	0.940439	0.87427	0.958517
			0.326013	0.414059	0.937014	0.610824	0.615169	0.956765	0.827778	0.957628
			0.493341	0.444884	0.964593	0.968429	0.583375	0.957475	0.921226	0.96024
			0.457959	0.427593	0.671694	0.975697	0.586768	0.962102	0.925779	0.958466
			0.496191	0.428033	0.63924	0.970779	0.573833	0.947356	0.96916	0.956052
			0.335381	0.424335	0.64212	0.617491	0.584456	0.941407	0.977545	0.959478
			0.332996	0.498183	0.652872	0.613225	0.58162	0.954542	0.964619	0.957809
			0.307057	0.510122	0.66873	0.609276	0.621354	0.937628	0.887711	0.960087
			0.346178	0.513271	0.712202	0.632639	0.586101	0.948244	0.900143	0.958362
			0.29001	0.499651	0.630927	0.598886	0.534612	0.956711	0.871359	0.961093
			0.325356	0.588813	0.950367	0.59639	0.550759	0.965331	0.898146	0.956864
			0.329779	0.489623	0.977345	0.598581	0.697439	0.9426	0.93772	0.96363
			0.493752	0.476941	0.950925	0.569507	0.6842	0.956763	0.876944	0.960078
			0.458228	0.501731	0.681094	0.600156	0.6684	0.938469	0.855072	0.961308
			0.503106	0.487644	0.629664	0.624982	0.637536	0.946697	0.965947	0.961772
			0.34444	0.4896	0.665365	0.975244	0.699863	0.947359	0.968329	0.961329
			0.311938	0.484616	0.67104	0.973837	0.729876	0.9595	0.915092	0.962845
			0.317045	0.455333	0.683612	0.96764	0.703393	0.96384	0.896398	0.962241
			0.339945	0.450641	0.714706	0.627244	0.662885	0.947117	0.872316	0.956686
			0.293345	0.499599	0.663862	0.627797	0.667778	0.961913	0.941294	0.96332
			0.353485	0.546901	0.950137	0.628936	0.684515	0.942208	0.735906	0.961675
			0.324983	0.439653	0.968307	0.594865	0.72909	0.953686	0.899852	0.959847
			0.490819	0.467303	0.948368	0.612538	0.689095	0.960204	0.908484	0.961425
			0.46129	0.467525	0.681325	0.621078	0.695986	0.954635	0.976953	0.961853
			0.489311	0.463153	0.662213	0.605124	0.674172	0.964282	0.97452	0.958791
			0.3149	0.477671	0.671485	0.588001	0.695519	0.945496	0.877602	0.963515
			0.294687	0.484414	0.702225	0.577502	0.731786	0.951998	0.944158	0.964345
			0.349937	0.479104	0.702213	0.609274	0.683863	0.94434	0.850925	0.968616
			0.323606	0.461266	0.770901	0.940989	0.669223	0.955487	0.939631	0.972925
			0.319926	0.632454	0.687767	0.958234	0.659671	0.945798	0.814786	0.960835
			0.313319	0.460037	0.945282	0.948986	0.675475	0.965394	0.910286	0.96065
			0.324268	0.474854	0.979814	0.618685	0.704329	0.955595	0.949405	0.959542
			0.466591	0.457215	0.941076	0.622809	0.689698	0.961283	0.97473	0.959055
			0.4627	0.464933	0.776958	0.622949	0.662859	0.951386	0.915383	0.962799
			0.500392	0.525614	0.688552	0.601902	0.642892	0.963976	0.9794	0.964787
			0.329769	0.510869	0.66537	0.610175	0.68106	0.952557	0.962646	0.962065
			0.287465	0.496391	0.71729	0.613222	0.715983	0.937477	0.978889	0.962814
			0.345508	0.910822	0.653535	0.608715	0.67282	0.951311	0.966319	0.960332
			0.326708	0.474088	0.705345	0.57402	0.682973	0.94736	0.979013	0.962109
			0.324374	0.46507	0.693626	0.567872	0.668116	0.951769	0.973139	0.957909
			0.324476	0.467316	0.982912	0.611215	0.659948	0.963769	0.88238	0.958909
			0.340014	0.472301	0.983688	0.966936	0.718291	0.948869	0.961749	0.964946
			0.491005	0.494291	0.974734	0.951221	0.687654	0.962336	0.978601	0.964828
			0.481408	0.458257	0.77492	0.97303	0.68333	0.948184	0.932737	0.959482
			0.552197	0.461128	0.699847	0.608762	0.624532	0.941442	0.981837	0.956824
			0.419988	0.465809	0.656244	0.617784	0.647474	0.947447	0.853717	0.960488
			0.431521	0.478763	0.661762	0.63403	0.685184	0.962586	0.953292	0.95979
			0.425723	0.469093	0.627576	0.59605	0.667625	0.956093	0.947943	0.961061
			0.484747	0.473003	0.736494	0.607678	0.64739	0.961285	0.954689	0.957233
			0.420025	0.499238	0.675756	0.60981	0.633928	0.957186	0.976914	0.957981
			0.439953	0.455743	0.979572	0.608863	0.649187	0.967579	0.977698	0.95585
			0.46704	0.465198	0.981673	0.576003	0.715353	0.946761	0.942743	0.959482
			0.733961	0.605963	0.978368	0.577791	0.668495	0.957083	0.949111	0.962378
			0.794296	0.477863	0.730966	0.626525	0.652171	0.959856	0.974851	0.959602
			0.719086	0.478176	0.623994	0.951134	0.633805	0.963511	0.936091	0.958836
			0.458649	0.475725	0.615442	0.976005	0.663328	0.961862	0.961614	0.95877
			0.457056	0.464664	0.643836	0.972892	0.645159	0.957209	0.976356	0.960927
			0.45423	0.506156	0.742893	0.603159	0.635319	0.949461	0.975577	0.975196
			0.474923	0.473083	0.763302	0.609558	0.611857	0.953288	0.965458	0.961122
			0.442014	0.470675	0.732838	0.620777	0.588019	0.960473	0.977412	0.962052
			0.447252	0.796797	0.979437	0.59631	0.62665	0.950624	0.983061	0.95903
			0.542452	0.482465	0.983648	0.617509	0.805747	0.961827	0.974131	0.961555
			0.697923	0.487645	0.975204	0.606773	0.783014	0.956188	0.978726	0.960849
			0.781856	0.477979	0.723431	0.600652	0.77939	0.965501	0.96015	0.961769
			0.747482	0.471972	0.704684	0.588113	0.753562	0.957187	0.953761	0.961406
			0.430803	0.490098	0.651412	0.583229	0.793394	0.94591	0.898566	0.973984
			0.405061	0.459297	0.707671	0.626535	0.815899	0.958205	0.97549	0.959401
			0.433132	0.476176	0.717792	0.954728	0.810421	0.957753	0.968424	0.965145
			0.617788	0.697059	0.751	0.978769	0.778809	0.944623	0.930353	0.962693
			0.421685	0.478848	0.752158	0.975699	0.774533	0.939496	0.970333	0.964967
			0.403198	0.471682	0.978883	0.59349	0.773695	0.942787	0.965366	0.962222
			0.454623	0.468589	0.976596	0.606555	0.811919	0.954764	0.936757	0.966035
			0.703682	0.469293	0.963251	0.61536	0.827683	0.953916	0.978192	0.968998
			0.701047	0.503989	0.68607	0.606406	0.825821	0.923424	0.969378	0.965207
			0.741183	0.455365	0.707155	0.619351	0.779076	0.947353	0.976077	0.962002
			0.42495	0.476291	0.683794	0.635284	0.808203	0.94941	0.95539	0.956814
			0.422319	0.473626	0.666624	0.621208	0.828334	0.936593	0.92934	0.958833
			0.461003	0.476442	0.765375	0.632691	0.851504	0.955814	0.915443	0.958052
			0.482038	0.471896	0.775191	0.596811	0.791715	0.938448	0.952801	0.959931
			0.421501	0.472835	0.710946	0.630482	0.748251	0.935013	0.961891	0.963456
			0.411371	0.508899	0.980386	0.975882	0.758142	0.925471	0.915862	0.959562
			0.466846	0.483685	0.977016	0.967883	0.808285	0.925729	0.95682	0.96348
			0.706238	0.485808	0.975233	0.971606	0.780157	0.953233	0.918623	0.959539
			0.673426	0.719905	0.689996	0.611716	0.770908	0.953003	0.965138	0.962772
			0.715624	0.481211	0.708377	0.612216	0.737735	0.954799	0.892128	0.959903
			0.423044	0.479703	0.664156	0.608953	0.762083	0.951511	0.979097	0.958879
			0.442644	0.484017	0.655546	0.651569	0.82773	0.952726	0.954377	0.964734
			0.440557	0.468247	0.717172	0.549237	0.779239	0.941261	0.980063	0.965561
			0.453071	0.510497	0.727146	0.542697	0.779754	0.944402	0.947134	0.967446
			0.414765	0.506595	0.664588	0.57876	0.749391	0.962905	0.950187	0.966288
			0.434599	0.494072	0.97786	0.579602	0.756082	0.953288	0.952412	0.972369
			0.447842	0.929285	0.978103	0.534986	0.825721	0.941504	0.95117	0.961871
			0.67015	0.520153	0.97371	0.599276	0.798619	0.941143	0.935996	0.978204
			0.631651	0.504876	0.7605	0.645082	0.731601	0.962024	0.966559	0.965804
			0.699725	0.490734	0.709614	0.602098	0.73772	0.952109	0.924146	0.972111
			0.435701	0.507771	0.731013	0.591337	0.706859	0.960895	0.947541	0.972857
			0.446338	0.509686	0.700423	0.613476	0.76499	0.959423	0.944397	0.970321
			0.433495	0.490125	0.745526	0.61992	0.757773	0.942984	0.944925	0.971223
			0.444594	0.5083	0.779674	0.629093	0.769486	0.965357	0.978318	0.972948
			0.40291	0.521297	0.690578	0.968008	0.723953	0.958454	0.974711	0.963449
			0.420361	0.510159	0.982285	0.936595	0.717864	0.958743	0.974653	0.967666
			0.471703	0.538469	0.971262	0.96411	0.801343	0.947264	0.974701	0.975545
			0.667178	0.543465	0.971432	0.581675	0.756252	0.96187	0.951461	0.968955
			0.693111	0.580279	0.711589	0.594083	0.725452	0.958197	0.95436	0.972702
			0.698473	0.555517	0.687229	0.606979	0.723379	0.957751	0.966153	0.971122
			0.438826	0.590722	0.696008	0.622324	0.725118	0.961096	0.974181	0.969698
			0.433884	0.534281	0.677345	0.58346	0.732288	0.947375	0.961383	0.969905
			0.426497	0.532865	0.734415	0.58557	0.73191	0.948221	0.896652	0.970931
			0.445272	0.527431	0.783558	0.607556	0.664216	0.956857	0.978409	0.965735
			0.422448	0.558193	0.782301	0.590885	0.681375	0.953435	0.979336	0.9659
			0.439752	0.587188	0.980577	0.607502	0.717107	0.958515	0.986142	0.971017
			0.424748	0.567703	0.974421	0.618796	0.934471	0.971278	0.970864	0.967493
			0.66051	0.575765	0.976963	0.980756	0.869081	0.958559	0.846103	0.970004
			0.643566	0.749435	0.718057	0.972031	0.862432	0.96877	0.916194	0.968916
			0.717576	0.530646	0.797358	0.976081	0.830144	0.953007	0.981498	0.97009
			0.436642	0.54107	0.78474	0.598766	0.912711	0.962572	0.953956	0.972239
			0.406663	0.53682	0.736159	0.600407	0.904962	0.95001	0.974257	0.965867
			0.444251	0.554524	0.784105	0.615281	0.876086	0.958805	0.970164	0.962993
			0.415611	0.607096	0.812436	0.59879	0.926693	0.958978	0.974662	0.9713
			0.408556	0.557859	0.765089	0.599696	0.854792	0.958611	0.967745	0.973641
			0.431469	0.570281	0.978692	0.608316	0.888803	0.964264	0.972971	0.969805
			0.436483	0.768305	0.975069	0.590692	0.902988	0.955555	0.921815	0.968114
			0.770936	0.85164	0.975868	0.610158	0.91753	0.953673	0.96169	0.971296
			0.665206	0.545162	0.763724	0.596271	0.904424	0.969082	0.961102	0.964001
			0.710888	0.521949	0.763739	0.62291	0.916574	0.955117	0.951236	0.963995
			0.451737	0.516405	0.778641	0.959529	0.945731	0.967346	0.774448	0.962719
			0.415214	0.554341	0.732137	0.960716	0.923535	0.964086	0.797178	0.978125
			0.430542	0.570999	0.801462	0.978915	0.9367	0.958289	0.797209	0.966261
			0.447116	0.557908	0.806082	0.626222	0.841637	0.953325	0.780203	0.962864
			0.408597	0.543855	0.852696	0.612448	0.908546	0.960082	0.777091	0.973074
			0.446199	0.782199	0.976876	0.610563	0.932872	0.957842	0.793266	0.963656
			0.473736	0.564745	0.97974	0.601508	0.937546	0.959648	0.840015	0.965044
			0.645183	0.539505	0.973527	0.644661	0.927551	0.957279	0.819354	0.966702
			0.667953	0.540916	0.847868	0.66579	0.923607	0.954707	0.837535	0.967053
			0.674046	0.522462	0.910133	0.669762	0.870095	0.952874	0.812648	0.968793
			0.441964	0.58536	0.895953	0.651402	0.823495	0.947202	0.869581	0.974459
			0.432751	0.532955	0.791719	0.698135	0.867938	0.959343	0.847165	0.971667
			0.398705	0.532611	0.81586	0.630226	0.889446	0.972914	0.858416	0.964023
			0.460483	0.551699	0.900904	0.972848	0.861146	0.943242	0.857645	0.96278
			0.447089	0.543189	0.903464	0.977881	0.887311	0.941027	0.828444	0.973414
			0.439323	0.536029	0.978737	0.957191	0.838072	0.937929	0.796187	0.966651
			0.501143	0.543346	0.979944	0.627014	0.879232	0.954722	0.87276	0.97537
			0.761113	0.585926	0.978348	0.618596	0.898141	0.944958	0.802139	0.970159
			0.719078	0.541468	0.865645	0.611337	0.818011	0.950651	0.84575	0.968328
			0.725005	0.533804	0.957521	0.648901	0.872187	0.952133	0.824932	0.975741
			0.513753	0.543047	0.818078	0.63201	0.862324	0.94851	0.917765	0.959559
			0.549276	0.560385	0.835361	0.629334	0.939191	0.931932	0.766621	0.961741
			0.518528	0.542068	0.939137	0.631474	0.929912	0.942476	0.770946	0.962634
			0.527063	0.549842	0.927174	0.607526	0.894163	0.962063	0.796026	0.965134
			0.538797	0.59817	0.862789	0.619798	0.895947	0.962633	0.80417	0.968514
			0.601452	0.561183	0.978224	0.695764	0.901812	0.962919	0.797318	0.969139
			0.573881	0.545921	0.976893	0.982854	0.879332	0.971995	0.828233	0.960634
			0.828428	0.526339	0.969868	0.9458	0.883535	0.963134	0.83018	0.961391
			0.863844	0.546023	0.841352	0.973436	0.823995	0.97173	0.813486	0.961791
			0.912328	0.507071	0.913307	0.651102	0.837118	0.972597	0.804029	0.960752
			0.566886	0.540021	0.788994	0.625728	0.807758	0.963418	0.844389	0.959064
			0.553695	0.594157	0.864031	0.621767	0.8868	0.971806	0.770796	0.961055
			0.507394	0.57649	0.902552	0.608595	0.835708	0.972661	0.792372	0.962856
			0.504859	0.55669	0.936048	0.636802	0.806747	0.963222	0.781593	0.964368
			0.504804	0.559905	0.893367	0.632184	0.852644	0.963543	0.804126	0.971575
			0.534322	0.521104	0.975471	0.598263	0.851981	0.9697	0.842415	0.959599
			0.541425	0.547783	0.979289	0.589314	0.952844	0.967531	0.822327	0.958026
			0.84311	0.569787	0.838307	0.598951	0.943152	0.973129	0.812602	0.948558
			0.862586	0.574388	0.747012	0.691176	0.933717	0.965528	0.807812	0.949501
			0.887085	0.586913	0.954752	0.978949	0.918472	0.968425	0.836398	0.942955
			0.516404	0.60323	0.884971	0.979381	0.950408	0.966357	0.846266	0.955549
			0.533051	0.57928	0.938234	0.972733	0.947926	0.9734	0.790849	0.958497
			0.513409	0.548582	0.930631	0.604422	0.943628	0.968835	0.786406	0.957427
			0.506897	0.558173	0.918066	0.607945	0.920837	0.973382	0.821951	0.961862
			0.492354	0.563518	0.974089	0.624017	0.939235	0.960135	0.825607	0.960125
			0.480323	0.596481	0.96446	0.641592	0.945129	0.972729	0.839862	0.959665
			0.539812	0.573577	0.941222	0.618347	0.941293	0.968788	0.833153	0.972687
			0.819031	0.574023	0.846549	0.638436	0.936508	0.961698	0.857004	0.97163
			0.946306	0.798381	0.956195	0.613729	0.957313	0.964918	0.818644	0.969247
			0.884513	0.664575	0.887777	0.626464	0.949867	0.956694	0.851684	0.96973
			0.509813	0.706194	0.903047	0.596794	0.837753	0.95222	0.85939	0.971122
			0.542798	0.63642	0.90769	0.638941	0.940585	0.963879	0.762523	0.97404
			0.491529	0.609419	0.901222	0.963658	0.940554	0.966229	0.808874	0.974638
			0.502237	0.657232	0.970852	0.977081	0.952472	0.956218	0.800138	0.968735
			0.483165	0.623806	0.89225	0.953895	0.944115	0.975329	0.828213	0.970201
			0.514482	0.639184	0.884761	0.611773	0.905683	0.964375	0.836427	0.972199
			0.52441	0.602226	0.85873	0.619259	0.930758	0.96652	0.797063	0.970297
			0.893173	0.623407	0.799365	0.618702	0.941842	0.971374	0.816107	0.974181
			0.916016	0.621094	0.813635	0.609464	0.939038	0.963758	0.860468	0.97108
			0.936543	0.602139	0.813325	0.658042	0.939291	0.960596	0.82341	0.975301
			0.530725	0.661448	0.876637	0.660775	0.948919	0.972534	0.830434	0.977985
			0.499119	0.642696	0.97322	0.804893	0.945816	0.504678	0.806446	0.977886
			0.551731	0.628655	0.971011	0.673943	0.848337	0.536752	0.802648	0.973681
			0.456808	0.583477	0.90686	0.659219	0.931078	0.64042	0.804268	0.973192
			0.496365	0.627333	0.893042	0.616505	0.938612	0.56738	0.838834	0.972423
			0.510312	0.638112	0.894195	0.972975	0.938856	0.512647	0.836046	0.972725
			0.572366	0.581968	0.952494	0.976392	0.861797	0.517201	0.837046	0.96983
			0.806814	0.668717	0.854182	0.952135	0.92042	0.532233	0.827895	0.974092
			0.949253	0.634657	0.917234	0.605309	0.902608	0.567242	0.791953	0.973286
			0.833221	0.602158	0.881516	0.616854	0.952806	0.498677	0.780708	0.979026
			0.489769	0.615154	0.979591	0.606443	0.894368	0.562395	0.809098	0.975613
			0.529548	0.65108	0.973177	0.641662	0.948637	0.492746	0.759148	0.972731
			0.522962	0.602787	0.884581	0.618563	0.927139	0.58388	0.80021	0.970487
			0.47764	0.665944	0.938849	0.616985	0.936314	0.522643	0.841258	0.972466
			0.50982	0.661975	0.872162	0.607984	0.933345	0.537254	0.804156	0.975521
			0.564342	0.645771	0.885583	0.707237	0.936528	0.522166	0.845959	0.972805
			0.561858	0.646167	0.877321	0.719101	0.914444	0.62029	0.848951	0.97386
			0.888271	0.611135	0.959193	0.64029	0.94238	0.531672	0.80605	0.977211
			0.871182	0.616382	0.950233	0.97523	0.934259	0.583356	0.83947	0.976268
			0.850261	0.627437	0.975666	0.979577	0.942844	0.540327	0.811612	0.972501
			0.503713	0.595762	0.966752	0.974069	0.935147	0.544353	0.843131	0.973622
			0.459602	0.711527	0.972583	0.61412	0.93849	0.677744	0.821709	0.973336
			0.486038	0.698582	0.855201	0.619171	0.952256	0.662316	0.813807	0.973396
			0.475043	0.626548	0.945484	0.608793	0.92898	0.709743	0.811253	0.97537
			0.461775	0.918508	0.865869	0.651985	0.94942	0.656187	0.865632	0.973886
			0.5012	0.622078	0.90785	0.626121	0.935161	0.69782	0.834063	0.976178
			0.522215	0.635534	0.928494	0.62079	0.942168	0.66078	0.854086	0.976518
			0.81262	0.638524	0.932506	0.691593	0.941231	0.679488	0.818544	0.974524
			0.866712	0.660127	0.922185	0.873315	0.872862	0.621001	0.797734	0.972186
			0.967808	0.631727	0.963346	0.675381	0.884961	0.660704	0.830582	0.972946
			0.500261	0.607104	0.969977	0.760174	0.883086	0.637586	0.801678	0.976127
			0.49917	0.64116	0.96928	0.982533	0.945148	0.727903	0.765471	0.975327
			0.478512	0.68749	0.91053	0.983302	0.877186	0.614915	0.78951	0.973641
			0.51955	0.684711	0.927047	0.972589	0.933947	0.668939	0.832095	0.97649
			0.452959	0.634745	0.945534	0.611601		0.620546	0.79645	0.976124
			0.492227	0.626949	0.843018	0.621785		0.694551	0.809184	0.974613
			0.512753	0.661717	0.920258	0.605556		0.656001	0.845736	0.974386
			0.913403	0.632658	0.939833	0.539771		0.651121	0.827076	0.973016
			0.87032	0.663576	0.938039	0.561334		0.68646	0.813773	0.973191
			0.933616	0.851243	0.95732	0.526698		0.655864	0.809767	0.975006
			0.539139	0.626831	0.976124	0.593738		0.61307	0.835617	0.976323
			0.49526	0.711058	0.978806	0.582129		0.65124	0.848668	0.973304
			0.466662	0.574468	0.977437	0.513057		0.678248	0.834762	0.974092
			0.483232	0.640934	0.942576	0.901274		0.678725	0.851799	0.975469
			0.47865	0.677892	0.968882	0.739752		0.689595	0.818563	0.973772
			0.550746	0.635406	0.957797	0.973963		0.696192	0.769046	0.97813
			0.510405	0.660397	0.97948	0.837436		0.641722	0.80661	0.975357
			0.864114	0.638509	0.965205	0.798017		0.681165	0.820546	0.976101
			0.923107	0.625541	0.972474	0.789668		0.631551	0.749458	0.974273
			0.968546	0.628344	0.968198	0.89857		0.683654	0.815586	0.972659
			0.506535	0.672084	0.945212	0.988811		0.684084	0.764453	0.973303
			0.504417	0.658889	0.958618	0.990805		0.691915	0.863438	0.973949
			0.524349	0.657396	0.9656	0.978144		0.662945	0.814268	0.974743
			0.504884	0.684099	0.969602	0.599392		0.644733	0.81789	0.968761
			0.496186	0.635756	0.960263	0.598552		0.669666	0.809954	0.967091
			0.546922	0.694756	0.973998	0.585331		0.737939	0.841651	0.970486
			0.555584	0.653785	0.97133	0.765127		0.684052	0.805649	0.96568
			0.839226	0.658848	0.946192	0.744367		0.7063	0.836884	0.959398
			0.83467	0.729959	0.850165	0.791859		0.696867	0.795931	0.962614
			0.807516	0.691021	0.9649	0.863961		0.601809	0.840146	0.963451
			0.620369	0.6857	0.952249	0.797285		0.615391	0.83946	0.962247
			0.697912	0.712996	0.966127	0.946569		0.667077	0.841472	0.967152
			0.602584	0.738189	0.951726	0.731019		0.66588	0.790048	0.966002
			0.675658	0.677	0.959543	0.988019		0.724512	0.711729	0.950899
			0.634183	0.750407	0.958327	0.60824		0.679445	0.771586	0.953689
			0.685564	0.75697	0.972908	0.60869		0.711173	0.7936	0.959907
			0.777095	0.731268	0.966818	0.609147		0.684408	0.771868	0.95522
			0.935704	0.690022	0.963024	0.691905		0.681095	0.825307	0.955923
			0.645436	0.802846	0.973788	0.719124		0.674136	0.784977	0.954015
			0.643826	0.722053	0.968513	0.837163		0.656373	0.811902	0.955041
			0.73835	0.777997	0.972138	0.633325		0.69749	0.776268	0.956044
			0.652159	0.741807	0.964165	0.891331		0.690368	0.803065	0.960085
			0.604078	0.879045	0.960217	0.938354		0.369267	0.769898	0.954038
			0.686254	0.78706	0.973964	0.880599		0.466366	0.828206	0.969789
			0.603522	0.691433	0.960287	0.984013		0.752906	0.766231	0.967844
			0.958982	0.680343	0.977694	0.6291		0.779731	0.777355	0.972564
			0.965262	0.678208	0.962271	0.60448		0.492873	0.773574	0.972625
			0.954756	0.70006	0.961308	0.598736		0.486547	0.805297	0.975466
			0.749017	0.736673	0.965008	0.734491		0.544273	0.766323	0.972554
			0.789819	0.790106	0.977028	0.884393		0.496157	0.802567	0.967256
			0.686075	0.864893	0.971169	0.887364		0.539636	0.763625	0.970607
			0.501345	0.707147	0.977717	0.700809		0.710926		0.970683
			0.660419	0.726721	0.968368	0.633392		0.74717		0.969076
			0.730312	0.64189	0.980098	0.753319		0.581668		0.969403
			0.676723	0.6845	0.972445	0.837658		0.520272		0.978491
			0.946132	0.70602	0.974612	0.644653		0.525872		0.967745
			0.922265	0.663177	0.966425	0.63031		0.473921		0.968638
			0.967299	0.792323	0.938945	0.63711		0.747025		0.973054
			0.622232	0.73801	0.960865	0.64901		0.595215		0.968383
			0.645379	0.791803	0.972239	0.729324		0.453926		0.97318
			0.749546	0.665749	0.95787	0.879964		0.518588		0.971037
			0.617958	0.831655	0.967645	0.919729		0.443134		0.97506
			0.76631	0.833362	0.970311	0.698271		0.53054		0.970944
			0.729974	0.699392	0.911914	0.740886		0.57538		0.972453
			0.710011	0.966351	0.975388	0.901077		0.715929		0.970373
			0.964794	0.661953	0.974971	0.972473		0.785347		0.972509
			0.949111	0.849266	0.954888	0.611842		0.51623		0.98153
			0.68818	0.902923	0.976846	0.604099		0.558022		0.980238
			0.67179	0.77028	0.964263	0.595051		0.529401		0.980144
			0.702925	0.739551	0.970252	0.81156		0.522728		0.977475
			0.616343	0.672379	0.978613	0.827309		0.687564		0.973953
			0.625774	0.768932	0.958625	0.843343		0.573741		0.974196
			0.700862	0.738227	0.965796	0.763919		0.5103		0.971745
			0.721955	0.672149	0.978458	0.630655		0.498159		0.972898
			0.867605	0.929244	0.970478	0.907227		0.6186		0.976371
			0.603905	0.760297	0.970141	0.958927		0.484173		0.980179
			0.603489	0.724874	0.973503	0.983766		0.717881		0.98138
			0.647459	0.666942	0.979012	0.979331		0.790176		0.979431
			0.542263	0.700722	0.973774	0.978374		0.519363		0.978438
			0.552585	0.666935	0.981365	0.59448		0.525836		0.973705
			0.721844	0.813392	0.888268	0.603224		0.583141		0.973392
			0.824257	0.773652	0.94471	0.606928		0.533933		0.974923
			0.87781	0.722295	0.963841	0.678029		0.695047		0.971249
			0.575312	0.740344	0.968344	0.956338		0.653034		0.979908
			0.640698	0.708514	0.960844	0.922619		0.4728		0.981356
			0.604058	0.817486	0.947478	0.83039		0.527135		0.977536
			0.55576	0.625888	0.953914	0.795485		0.477375		0.976844
			0.692225	0.715213	0.955931	0.731082		0.534704		0.971009
			0.681777	0.817947	0.974986	0.764455		0.506454		0.972116
			0.630054	0.89399	0.974367	0.98656		0.745571		0.972738
			0.969475	0.908107	0.953374	0.986666		0.792659		0.972069
			0.852637	0.608753	0.960452	0.984234		0.529289		0.975828
			0.579479	0.703609	0.969678	0.593226		0.48236		0.980602
			0.639062	0.742948	0.953743	0.622077		0.525126		0.977432
			0.626759	0.823545	0.95966	0.594974		0.54571		0.975855
			0.58924	0.815639	0.948732	0.971292		0.752572		0.973711
			0.62819	0.803037	0.95552	0.785257		0.619966		0.97185
			0.716822	0.915243	0.96453	0.710588		0.519575		0.97392
			0.61593	0.740797	0.969571	0.83617		0.507205		0.97401
			0.961192	0.869567	0.944713	0.773633		0.497887		0.976078
			0.894887	0.936407	0.959666	0.813355		0.534706		0.973997
			0.956712	0.806997	0.952235	0.800937		0.594681		0.977659
			0.630723	0.937165	0.951149	0.986307		0.732836		0.972947
			0.624179	0.829575	0.957608	0.984165		0.722284		0.96822
			0.589561	0.773099	0.949399	0.98459		0.549694		0.973981
			0.568758	0.705744	0.940752	0.61909		0.558419		0.972051
			0.707508	0.83436	0.95618	0.614264		0.550936		0.973089
			0.568456	0.769343	0.94801	0.608477		0.586754		0.979775
			0.698747	0.783566	0.952775	0.823459		0.726412		0.973746
			0.843274	0.696701	0.959197	0.80903		0.717124		0.974354
			0.96771	0.892837	0.954321	0.89675		0.676256		0.97751
			0.643699	0.89488	0.936234	0.781075		0.576344		0.973252
			0.521297	0.523131	0.962054	0.618661		0.721037		0.972995
			0.643313	0.53186	0.956308	0.792299		0.713097		0.972804
			0.681664	0.540994	0.934696	0.960817		0.815781		0.978008
			0.747798	0.55053	0.969892	0.982662		0.788032		0.978565
			0.646527	0.532233	0.40738	0.605432		0.487328		0.955817
			0.660501	0.53568	0.393233	0.634356		0.687381		0.964775
			0.91593	0.553249	0.442685	0.606795		0.728498		0.963921
			0.922686	0.547421	0.489709	0.865135		0.716996		0.963364
			0.962412	0.528437	0.454489	0.778198		0.705451		0.967884
			0.967422	0.51994	0.387723	0.808789		0.533887		0.962528
			0.940437	0.559923	0.412917	0.7926		0.524204		0.964381
			0.916167	0.564404	0.448845	0.941403		0.614615		0.965597
			0.891699	0.525275	0.399381	0.864945		0.568685		0.959212
			0.883389	0.51205	0.424308	0.916978		0.590923		0.951792
			0.829844	0.547637	0.483717	0.615638		0.707075		0.956747
			0.703004	0.568277	0.465654	0.616778		0.791653		0.956097
			0.747005	0.546624	0.438642	0.592658		0.542086		0.957484
			0.918008	0.551784	0.392352	0.524701		0.584902		0.959259
			0.689609	0.558503	0.38749	0.550276		0.529295		0.958703
			0.769631	0.548888	0.433561	0.515594		0.546036		0.955089
			0.806701	0.884194	0.397438	0.565127		0.766273		0.978097
			0.725764	0.90626	0.395313	0.591958		0.619569		0.965631
			0.931145	0.60761	0.456074	0.475498		0.52333		0.973322
			0.730472	0.625047	0.433696	0.937103		0.561039		0.972887
			0.875987	0.606647	0.403029	0.964858		0.598088		0.973807
			0.962698	0.629293	0.387141	0.934433		0.568491		0.974194
			0.890525	0.567141	0.38695	0.865335		0.725526		0.976463
			0.726142	0.607075	0.405175	0.981422		0.672443		0.970617
			0.890409	0.598239	0.373426	0.973451		0.597218		0.973801
			0.961322	0.603425	0.356945	0.942717		0.574766		0.968686
			0.76301	0.607109	0.399235	0.617209		0.638547		0.976604
			0.932654	0.623498	0.444797	0.575431		0.585315		0.977248
			0.917635	0.606814	0.408119	0.93415		0.775962		0.977328
			0.958645	0.6082	0.369173	0.64457		0.587533		0.974193
			0.847376	0.590237	0.382142	0.893033		0.529005		0.976531
			0.913455	0.598655	0.404531	0.90981		0.644802		0.969732
			0.838975	0.603782	0.375081	0.97228		0.593322		0.97784
			0.926488	0.597634	0.374971	0.976532		0.586347		0.977955
			0.856112	0.618834	0.424867	0.579638		0.677244		0.975327
			0.872162	0.603683	0.451491	0.621883		0.786822		0.972345
			0.821697	0.596969	0.397959	0.594041		0.536903		0.976798
			0.928865	0.620163	0.374107	0.8222		0.671359		0.968758
			0.656976	0.905064	0.379869	0.83007		0.584811		0.975801
			0.935012	0.653229	0.403076	0.952141		0.586617		0.972891
			0.899412	0.671531	0.372571	0.577325		0.721441		0.973351
			0.892177	0.626326	0.464312	0.631409		0.731325		0.979527
			0.559716	0.651731	0.409408	0.601994		0.646478		0.979548
			0.587634	0.638961	0.611336	0.965199		0.444474		0.975826
			0.562455	0.692128	0.509435	0.756196		0.694102		0.969216
			0.595119	0.634333	0.407721	0.967745		0.779013		0.975385
			0.52986	0.66388	0.567366	0.987102		0.699688		0.974719
			0.589037	0.651837	0.394229	0.821865		0.490264		0.969109
			0.582832	0.750036	0.381299	0.625937		0.643927		0.977975
			0.591431	0.622722	0.354781	0.599239		0.715782		0.975704
			0.578268	0.639297	0.401402	0.925923		0.730144		0.978511
			0.599891	0.677659	0.437737	0.977429		0.584774		0.974903
			0.584478	0.672134	0.371737	0.97088		0.695748		0.976931
			0.591758	0.649068	0.365429	0.606569		0.574092		0.975913
			0.551702	0.660048	0.379027	0.609587		0.696516		0.973927
			0.592459	0.670727	0.383869	0.603158		0.624958		0.976305
			0.59407	0.651978	0.378019	0.956234		0.636841		0.981058
			0.596873	0.662318	0.379543	0.955245		0.692035		0.980555
			0.549183	0.675359	0.416452	0.937326		0.813925		0.978126
			0.597864	0.906353	0.426135	0.835477		0.607444		0.981291
			0.604158	0.640065	0.38308	0.624423		0.665869		0.974318
			0.59271	0.85919	0.374903	0.592543		0.58283		0.976901
			0.887783	0.948973	0.389374	0.976188		0.789752		0.971738
			0.655207	0.776654	0.390011	0.9701		0.718859		0.976598
			0.654889	0.619949	0.381489	0.855443		0.71623		0.977727
			0.660819	0.696673	0.376471	0.884994		0.749239		0.981382
			0.654658	0.644853	0.408299	0.621128		0.718823		0.97508
			0.630297	0.70015	0.444041	0.585105		0.782922		0.976302
			0.635479	0.615321	0.398035	0.842656		0.85062		0.977029
			0.649049	0.841081	0.380038	0.947907		0.736378		0.977703
			0.659042	0.706862	0.376818	0.963892		0.726029		0.970834
			0.647558	0.823726	0.397248	0.97434		0.682631		0.976781
			0.610537	0.629443	0.414074	0.98298		0.755991		0.970441
			0.630646	0.832567	0.379883	0.983242		0.727825		0.978183
			0.6432	0.686804	0.396514	0.797123		0.668858		0.973627
			0.649147	0.799362	0.463821	0.621507		0.66298		0.978292
			0.636388	0.907178	0.386854	0.595448		0.780976		0.982628
			0.641117	0.74821	0.352446	0.935235		0.783778		0.972373
			0.623078	0.773065	0.384934	0.977802		0.702518		0.980307
			0.646907	0.748827	0.397549	0.982768		0.657864		0.970689
			0.638125	0.908353	0.79003	0.866556		0.634134		0.980609
			0.649529	0.839285	0.9716	0.631035		0.708576		0.979391
			0.632351	0.907013	0.452956	0.592175		0.657971		0.977192
			0.533715	0.889586	0.47166	0.96122		0.681176		0.972682
			0.556588	0.889503	0.636043	0.907899		0.677031		0.976165
			0.561156	0.892235	0.646931	0.971164		0.691437		0.967905
			0.553246	0.549077	0.604926	0.952252		0.667706		0.976413
			0.566829	0.544991	0.38089	0.983857		0.739326		0.973866
			0.565742	0.516234	0.50592	0.818051		0.735193		0.972587
			0.5455	0.550826	0.497106	0.614867		0.617274		0.981678
			0.547995	0.551684	0.47007	0.574887		0.738922		0.961659
			0.539902	0.486757	0.468428	0.568363		0.67472		0.966572
			0.553318	0.531116	0.623202	0.534537		0.717609		0.965853
			0.534613	0.533696	0.633606	0.499084		0.692767		0.965446
			0.541739	0.495985	0.601985	0.52235		0.655958		0.968532
			0.549285	0.542922	0.429785	0.528875		0.675484		0.966663
			0.549773	0.537191	0.565658	0.456049		0.675115		0.969
			0.554537	0.51375	0.526496	0.941548		0.745478		0.968975
			0.563585	0.545701	0.453927	0.912339		0.826092		0.963037
			0.555093	0.540629	0.465553	0.580462		0.631118		0.955616
			0.582224	0.494242	0.625938	0.573593		0.664343		0.9561
			0.596828	0.54306	0.639857	0.494314		0.692819		0.954358
			0.541625	0.533701	0.550781	0.885719		0.70395		0.95505
			0.814553	0.507227	0.399453	0.951273		0.694145		0.955278
			0.921758	0.547594	0.530534	0.58763		0.695697		0.957255
			0.869434	0.533824	0.486516	0.579904		0.69784		0.95755
			0.742558	0.522459	0.474771	0.521148		0.672979		0.971256
			0.721864	0.54103	0.494641	0.978363		0.729751		0.968092
			0.93394	0.523308	0.615439	0.613851		0.730314		0.972829
			0.863605	0.509054	0.654379	0.576941		0.565162		0.969968
			0.888364	0.543489	0.588075	0.54584		0.740362		0.973104
			0.930012	0.531072	0.412926	0.609542		0.724656		0.976148
			0.934503	0.512686	0.550603	0.563055		0.689961		0.975878
			0.816329	0.53027	0.484174	0.531919		0.697741		0.972259
			0.839084	0.513829	0.481823	0.623391		0.627115		0.97447
			0.833826	0.508837	0.450923	0.595004		0.744493		0.974977
			0.914245	0.567452	0.612632	0.534415		0.677299		0.975089
			0.885929	0.554605	0.63866	0.598017		0.66486		0.977831
			0.735054	0.542201	0.567583	0.586657		0.683		0.974713
			0.803454	0.57202	0.424697	0.536461		0.677304		0.974521
			0.672079	0.582255	0.506253	0.899995		0.689826		0.977379
			0.913544	0.554436	0.461538	0.854819		0.667421		0.972468
			0.929351	0.563822	0.457067	0.596907		0.66603		0.975608
			0.929218	0.563948	0.492398	0.579392		0.609354		0.977635
			0.922856	0.54315	0.763078	0.527054		0.708754		0.975782
			0.880276	0.571513	0.802334	0.6018		0.752802		0.976665
			0.883554	0.572427	0.61732	0.586641		0.558979		0.97215
			0.893615	0.536914	0.609314	0.54531		0.638645		0.9758
			0.917996	0.551833	0.713866	0.902119		0.604242		0.977055
			0.931064	0.560065	0.489972	0.979589		0.677156		0.977705
			0.883051	0.530599	0.479879	0.591466		0.662424		0.980549
			0.858817	0.562285	0.460646	0.576282		0.587516		0.97603
			0.895265	0.555063	0.611736	0.51367		0.617348		0.9788
			0.895082	0.534664	0.643579	0.548129		0.657549		0.979026
			0.331368	0.564384	0.591731	0.5562		0.74763		0.9769
			0.333098	0.553202	0.413781	0.513397		0.542265		0.977242
			0.381338	0.545367	0.539907	0.98979		0.671217		0.976367
			0.34304	0.559144	0.488784	0.488006		0.648902		0.978851
			0.347817	0.568731	0.47764	0.468035		0.676457		0.977922
			0.344404	0.554383	0.490048	0.487568		0.79215		0.980609
			0.339328	0.56625	0.627679	0.975932		0.744085		0.978693
			0.321147	0.569005	0.647074	0.977782		0.623724		0.977015
			0.351144	0.539326	0.610733	0.978133		0.787267		0.975278
			0.335126	0.555736	0.445152	0.611822		0.753302		0.979128
			0.31845	0.544755	0.580895	0.522858		0.530416		0.978724
			0.349243	0.533699	0.51147	0.521861		0.788011		0.979158
			0.314273	0.582148	0.524516	0.54853		0.768706		0.981049
			0.334126	0.591185	0.495358	0.566314		0.567729		0.981241
			0.344114	0.545666	0.623342	0.585261		0.729601		0.976853
			0.343891	0.588472	0.646542	0.510221		0.667875		0.977324
			0.308412	0.595548	0.612556	0.525459		0.72428		0.971068
			0.334194	0.580478	0.465264	0.547413		0.774398		0.980112
			0.35453	0.58597	0.585356	0.538442		0.778476		0.976228
			0.325118	0.606844	0.525479	0.578918		0.704798		0.978682
			0.327249	0.570892	0.561165	0.495016		0.622922		0.978426
			0.339448	0.595423	0.485749	0.468099		0.774494		0.979589
			0.357382	0.614048	0.63048	0.496407		0.675737		0.976363
			0.364985	0.578371	0.636297	0.556238		0.740575		0.976683
			0.364825	0.580664	0.623067	0.585752		0.752445		0.977549
			0.335342	0.595457	0.477531	0.525381		0.781927		0.979966
			0.338728	0.58164	0.594541	0.509332		0.706123		0.968556
			0.371469	0.593073	0.522198	0.537473		0.696413		0.976396
			0.337955	0.606873	0.606432	0.551064		0.737312		0.978688
			0.34673	0.598271	0.632163	0.577432		0.724339		0.977555
			0.392186	0.587067	0.693973	0.503065		0.674		0.972834
			0.376526	0.580761	0.713183	0.467635		0.665621		0.976319
			0.371675	0.593751	0.679385	0.492928		0.744643		0.975905
			0.422344	0.604359	0.552612	0.529309		0.776246		0.97771
			0.417412	0.592289	0.659234	0.545894		0.696564		0.975419
			0.405012	0.562256	0.667889	0.496359		0.661349		0.981118
			0.408008	0.593163	0.610013	0.464498		0.693508		0.979173
			0.434319	0.61768	0.620527	0.501603		0.667575		0.97537
			0.404732	0.592302	0.713365	0.47483		0.732088		0.973095
			0.430097	0.603347	0.72485	0.575502		0.792866		0.974506
			0.390582	0.61512	0.683969	0.503727		0.879891		0.973726
			0.36607	0.609405	0.550182	0.478609		0.70647		0.975291
			0.431103	0.733051	0.685298	0.492269		0.747608		0.974351
			0.411332	0.688059	0.690661	0.498688		0.691371		0.973922
			0.368734	0.714914	0.631662	0.514852		0.741395		0.974852
			0.429651	0.774997	0.619783	0.43971		0.673245		0.963208
			0.397884	0.692921	0.701401	0.402073		0.693731		0.962954
			0.385085	0.632042	0.757147	0.420625		0.813313		0.970132
			0.423969	0.709271	0.671478	0.437005		0.642735		0.966852
			0.397643	0.687375	0.540519	0.572612		0.726926		0.969395
			0.376379	0.640613	0.673375	0.501091		0.6766		0.969025
			0.41032	0.656919	0.669565	0.46647		0.680865		0.966438
			0.398881	0.66822	0.621594	0.495304		0.720353		0.965327
			0.362126	0.696577	0.619395	0.461884		0.663405		0.959902
			0.410061	0.701028	0.681223	0.510164		0.750031		0.954417
			0.415684	0.692617	0.753007	0.402033		0.73317		0.954135
			0.372236	0.690505	0.672388	0.40382		0.701181		0.956107
			0.400322	0.676433	0.547714	0.397024		0.652193		0.95604
			0.384741	0.693874	0.683961	0.384428		0.740673		0.957588
			0.378945	0.72269	0.637594	0.646749		0.681904		0.953254
			0.43598	0.662004	0.604852	0.630914		0.814362		0.958343
			0.460837	0.682651	0.608758	0.584457		0.670312		0.969074
			0.453398	0.683124	0.712121	0.626275		0.692711		0.968749
			0.461942	0.709638	0.710368	0.652892		0.668632		0.96974
			0.503416	0.714355	0.654808	0.661588		0.811456		0.964491
			0.507	0.645366	0.510475	0.672109		0.671686		0.972346
			0.454087	0.690879	0.678919	0.611238		0.691463		0.974372
			0.416116	0.713657	0.63308	0.642902		0.697422		0.974214
			0.460661	0.633744	0.617464	0.667168		0.716016		0.973346
			0.475856	0.710823	0.73271	0.651172		0.750062		0.970983
			0.463346	0.658925	0.856173	0.629844		0.685888		0.973378
			0.409976	0.642849	0.915771	0.609433		0.625221		0.974096
			0.465685	0.952326	0.862105	0.616617		0.694366		0.978306
			0.446554	0.673535	0.732625	0.647186		0.657305		0.975133
			0.433874	0.912769	0.965096	0.634669		0.636472		0.971526
			0.460484	0.860798	0.679738	0.597699		0.736766		0.973678
			0.448505	0.715219	0.622816	0.586493		0.607845		0.97313
			0.437584	0.784662	0.613537	0.622178		0.715941		0.971442
			0.448715	0.944158	0.722349	0.666887		0.745518		0.977046
			0.456629	0.834894	0.730844	0.636239		0.703112		0.969499
			0.421542	0.855913	0.70079	0.586295		0.659082		0.974949
			0.45576	0.83688	0.590708	0.556046		0.655922		0.975315
			0.460984	0.866841	0.68631	0.598221		0.765947		0.975012
			0.430077	0.827316	0.660761	0.645085		0.713333		0.974089
			0.455548	0.672129	0.60457	0.606561		0.671197		0.975738
			0.479774	0.716859	0.619028	0.580254		0.66346		0.977427
			0.439749	0.768803	0.720688	0.529598		0.722034		0.977532
			0.509559	0.747539	0.727016	0.581566		0.75314		0.975032
			0.472245	0.707075	0.696732	0.567019		0.798489		0.975677
			0.452074	0.825129	0.573458	0.615399		0.592766		0.974483
			0.492001	0.762143	0.720397	0.562152		0.752368		0.975228
			0.502653	0.833783	0.671379	0.499034		0.763477		0.974322
			0.552539	0.835998	0.652363	0.551585		0.754683		0.975179
			0.509961	0.705292	0.631585	0.56824		0.652032		0.976879
			0.56533	0.937652	0.717191	0.580157		0.722242		0.98033
			0.548006	0.725304	0.73771	0.549337		0.675354		0.974927
			0.54101	0.889047	0.667576	0.483387		0.708741		0.97646
			0.503608	0.700338	0.588626	0.520055		0.7907		0.975661
			0.508525	0.821	0.710081	0.538793		0.783031		0.978572
			0.526586	0.90941	0.675239	0.570765		0.692393		0.975475
			0.545883	0.890749	0.654662	0.504055		0.775933		0.975805
			0.528375	0.964182	0.604733	0.474138		0.64079		0.977974
			0.543002	0.754984	0.716017	0.505033		0.665197		0.977855
			0.601327	0.957067	0.750992	0.471885		0.699139		0.975692
			0.583373	0.654592	0.66559	0.547056		0.690124		0.978209
			0.526512	0.643667	0.577062	0.488674		0.690453		0.974723
			0.502465	0.718953	0.726008	0.437094		0.70104		0.975872
			0.50367	0.790056	0.67299	0.435907		0.629627		0.97084
			0.504086	0.788929	0.658989	0.455948		0.714323		0.977007
			0.5551	0.785931	0.687668	0.6615		0.654053		0.970898
			0.520726	0.844298	0.74137	0.621967		0.598716		0.976202
			0.493778	0.901658	0.769409	0.66692		0.682255		0.975927
			0.545847	0.787796	0.709242	0.632876		0.652622		0.977406
			0.505578	0.758718	0.664618	0.61794		0.726884		0.975548
			0.513443	0.820591	0.693475	0.662109		0.605693		0.978087
			0.51951	0.77706	0.758424	0.652935		0.685175		0.974832
			0.499363	0.70785	0.678705	0.675275		0.955797		0.975199
			0.515919	0.82259	0.712357	0.652387		0.672124		0.979805
			0.506432	0.773249	0.786104	0.643273		0.745996		0.974732
			0.532593	0.768848	0.759659	0.670084		0.62641		0.974201
			0.621194	0.830777	0.708207	0.646978		0.776373		0.978189
			0.580152	0.79981	0.660299	0.639259		0.888274		0.974858
			0.595654	0.776406	0.736413	0.640136		0.900239		0.977535
			0.60309	0.774441	0.778904	0.631537		0.971739		0.975468
			0.578187	0.821505	0.710907	0.662071		0.934562		0.974707
			0.603908	0.689615	0.723349	0.647863		0.980686		0.979284
			0.602491	0.763626	0.795243	0.663225		0.930239		0.973865
			0.570185	0.687796	0.750413	0.645942		0.639069		0.971271
			0.591951	0.783201	0.724318	0.640981		0.73815		0.972687
			0.587254	0.761494	0.658029	0.665033		0.744705		0.974043
			0.668952	0.733576	0.789608	0.640151		0.736419		0.973097
			0.607203	0.793427	0.737936	0.632946		0.744788		0.973738
			0.56448	0.809366	0.686556	0.63466		0.646585		0.973558
			0.618634	0.765326	0.689586	0.646106		0.750901		0.977685
			0.641324	0.843013	0.78424	0.658342		0.703769		0.961012
			0.675055	0.747348	0.763779	0.637512		0.639757		0.967546
			0.668451	0.849627	0.70019	0.627051		0.825677		0.966998
			0.567903	0.824269	0.65592	0.640018		0.67024		0.963002
			0.631432	0.849653	0.767512	0.634905		0.651854		0.968615
			0.63096	0.78828	0.749521	0.637449		0.692169		0.967965
			0.595366	0.703897	0.731176	0.616271		0.799291		0.964106
			0.709229	0.760823	0.66977	0.609377		0.842539		0.965869
			0.553915	0.753568	0.758028	0.58908		0.804682		0.959089
			0.622502	0.83939	0.754608	0.601997		0.805148		0.955399
			0.6884	0.800318	0.708438	0.621553		0.665596		0.957655
			0.622448	0.827517	0.664484	0.57927		0.771696		0.955979
			0.603347	0.741083	0.779104	0.556373		0.707283		0.955315
			0.627196	0.716065	0.722285	0.592843		0.646669		0.957698
			0.582851	0.786418	0.719252	0.585551		0.827455		0.956836
			0.610108	0.675399	0.690089	0.621228		0.687484		0.956862
			0.684601	0.804099	0.763255	0.570656		0.662962		0.970223
			0.622215	0.764488	0.952566	0.525369		0.7045		0.965444
			0.602168	0.705351	0.806003	0.574797		0.797494		0.972905
			0.67012	0.808977	0.63956	0.523969		0.796188		0.966574
			0.606227	0.644838	0.736306	0.600054		0.795644		0.96655
			0.980473	0.586896	0.753166	0.544513		0.773664		0.972235
			0.780875	0.745425	0.68929	0.515634		0.681827		0.975284
			0.976433	0.690887	0.706063	0.520476		0.736592		0.969025
			0.694286	0.772243	0.757842	0.503682		0.688958		0.974025
			0.613817	0.70404	0.761351	0.655315		0.674955		0.969278
			0.981237	0.719874	0.73554	0.632051		0.767799		0.967334
			0.641049	0.798522	0.685616	0.629699		0.7169		0.974375
			0.674259	0.788232	0.780444	0.621419		0.768754		0.972794
			0.654809	0.790217	0.729423	0.623292		0.66821		0.972717
			0.890328	0.870777	0.717668	0.650054		0.763287		0.974677
			0.779889	0.888667	0.681065	0.646471		0.791881		0.97265
			0.684795	0.826709	0.770456	0.645745		0.831685		0.970722
			0.68192	0.816005	0.764113	0.632285		0.789298		0.976716
			0.635143	0.912482	0.707662	0.631233		0.685249		0.973511
			0.637731	0.903997	0.658872	0.679197		0.752294		0.97238
			0.746796	0.91117	0.710848	0.648767		0.678784		0.97277
			0.620252	0.90965	0.744788	0.65659		0.672681		0.971261
			0.955283	0.855227	0.717496	0.623418		0.812778		0.975371
			0.74763	0.864334	0.711975	0.643607		0.658597		0.972964
			0.906022	0.905365	0.806053	0.66205		0.720869		0.970442
			0.698026	0.876164	0.7731	0.654497		0.782306		0.976436
			0.699604	0.886812	0.711312	0.646895		0.780894		0.97324
			0.651469	0.868566	0.647281	0.625575		0.835123		0.97424
			0.578163	0.895399	0.76464	0.598512		0.786264		0.974528
			0.540821	0.912544	0.776705	0.658096		0.717853		0.97293
			0.473083	0.928169	0.720485	0.664148		0.687389		0.974425
			0.576023	0.812795	0.684395	0.65195		0.798131		0.967628
			0.521595	0.87079	0.76983	0.641111		0.695914		0.970069
			0.502014	0.914412	0.790803	0.629777		0.694739		0.976645
			0.425129	0.932786	0.72563	0.645935		0.721443		0.973858
			0.401699	0.814885	0.650103	0.645604		0.660035		0.97261
			0.387413	0.786143	0.789243	0.654658		0.700545		0.974208
			0.426022	0.913192	0.731434	0.657116		0.74239		0.972328
			0.592155	0.888524	0.920744	0.673423		0.696645		0.97646
			0.58712	0.927057	0.764797	0.674365		0.795214		0.97254
			0.49025	0.887793	0.713189	0.669605		0.817977		0.97279
			0.539459	0.808344	0.738563	0.670881		0.716462		0.975074
			0.520065	0.911595	0.889446	0.635812		0.714181		0.976361
			0.478329	0.84556	0.79454	0.64152		0.762029		0.976872
			0.472561	0.968774	0.705542	0.663574		0.686121		0.977859
			0.455704	0.87455	0.769129	0.65817		0.702643		0.972516
			0.439774	0.852231	0.763624	0.669234		0.686666		0.976149
			0.391151	0.894569	0.763642	0.637908		0.659029		0.969028
			0.5499	0.78081	0.71004	0.659505		0.738291		0.968768
			0.54697	0.796009	0.785244	0.66877		0.6748		0.977632
			0.492382	0.883885	0.860233	0.632154		0.742348		0.975491
			0.564735	0.803602	0.716887	0.596787		0.843108		0.970281
			0.524719	0.845738	0.702215	0.640905		0.791039		0.977008
			0.482403	0.84305	0.773966	0.621846		0.709366		0.971434
			0.436028	0.851197	0.753134	0.660035		0.700629		0.974265
			0.434479	0.881778	0.750566	0.637681		0.763743		0.971843
			0.464046	0.864972	0.740475	0.594872		0.680404		0.973534
			0.45298	0.925984	0.786343	0.606232		0.696098		0.976562
			0.537182	0.920092	0.816475	0.61994		0.778952		0.977157
			0.533054	0.929638	0.754968	0.663174		0.672726		0.97299
			0.487274	0.990985	0.70957	0.647923		0.718238		0.971786
			0.540077	0.818477	0.740417	0.659252		0.736459		0.970809
			0.538181	0.821359	0.758212	0.613498		0.727192		0.971034
			0.5019	0.93618	0.729868	0.660206		0.821557		0.971183
			0.424767	0.992169	0.739009	0.682451		0.787033		0.971359
			0.464611	0.918351	0.769253	0.645876		0.698843		0.978098
			0.439274	0.776397	0.763164	0.656803		0.695838		0.974949
			0.447918	0.750437	0.708091	0.648197		0.754136		0.962234
			0.602455	0.811239	0.707097	0.74794		0.696415		0.971681
			0.522385	0.794064	0.813753	0.67556		0.682248		0.970585
			0.471447	0.805264	0.765812	0.71049		0.68941		0.975205
			0.509392	0.876036	0.753639	0.682085		0.682041		0.969874
			0.527134	0.878646	0.727587	0.64535		0.7353		0.974465
			0.508549	0.909859	0.777601	0.734786		0.806349		0.971759
			0.497662	0.907315	0.768937	0.698709		0.783446		0.96137
			0.493874	0.91403	0.779502	0.659517		0.83467		0.961927
			0.484612	0.902796	0.713695	0.657866		0.756216		0.96432
			0.431675	0.757516	0.747215	0.641141		0.755047		0.959849
			0.52322	0.794331	0.736084	0.753138		0.713051		0.96535
			0.439419	0.811297	0.762361	0.682076		0.718944		0.961942
			0.500301	0.845869	0.709606	0.703686		0.701674		0.957411
			0.537067	0.789457	0.753017	0.717028		0.711544		0.965154
			0.491722	0.884497	0.962786	0.677481		0.830992		0.959899
			0.429428	0.916474	0.781265	0.653708		0.712936		0.960522
			0.447319	0.924803	0.754691	0.712746		0.804421		0.960732
			0.442253	0.728304	0.741955	0.638224		0.772087		0.961499
			0.446674	0.92014	0.714146	0.639102		0.819428		0.962099
			0.438023	0.76899	0.86412	0.637981		0.776913		0.961213
			0.499947	0.79898	0.819555	0.65015		0.793079		0.956537
			0.470943	0.808358	0.703916	0.752309		0.775609		0.953583
			0.47036	0.802215	0.727416	0.663919		0.719342		0.958646
			0.473721	0.841989	0.76957	0.662552		0.760993		0.95767
			0.481396	0.873155	0.760645	0.662628		0.712193		0.960458
			0.493706	0.867079	0.764823	0.657897		0.699743		0.957506
			0.466713	0.923819	0.731221	0.665813		0.78387		0.955571
			0.499088	0.793408	0.93946	0.695514		0.680659		0.96108
			0.468193	0.92186	0.892583	0.680273		0.758256		0.960225
			0.444698	0.873981	0.88921	0.658442		0.770225		0.957026
			0.467743	0.765275	0.731031	0.652791		0.769773		0.964556
			0.483917	0.791046	0.79486	0.680829		0.849136		0.956521
			0.473274	0.809961	0.75451	0.675395		0.790927		0.956207
			0.511425	0.837471	0.750813	0.658357		0.763931		0.964684
			0.441563	0.82305	0.725296	0.644625		0.681115		0.960783
			0.486031	0.865858	0.827699	0.650751		0.771891		0.959236
			0.501717	0.891754	0.781162	0.668941		0.700603		0.965769
			0.437229	0.894959	0.902149	0.647755		0.707195		0.954742
			0.459442	0.837879	0.673545	0.669434		0.78566		0.962107
			0.380112	0.771527	0.801356	0.657987		0.676001		0.964253
			0.423313	0.810341	0.761172	0.623139		0.839684		0.961628
			0.387482	0.793338	0.773598	0.976914		0.72201		0.964459
			0.485523	0.817496	0.748747	0.871701		0.790614		0.966335
			0.440105	0.834565	0.807584	0.658465		0.839622		0.959217
			0.514786	0.878303	0.79241	0.965693		0.749255		0.958683
			0.488342	0.868896	0.825441	0.733311		0.725274		0.965597
			0.457584	0.93183	0.712919	0.701382		0.669556		0.965436
			0.398647	0.875939	0.813297	0.697804		0.738671		0.958285
			0.393555	0.886772	0.805541	0.983781		0.679902		0.963078
			0.394192	0.881784	0.952068	0.907523		0.686405		0.957296
			0.340488	0.755828	0.754844	0.942092		0.886277		0.967644
			0.451633	0.738388	0.971032	0.819571		0.670568		0.961571
			0.389488	0.787974	0.970261	0.71708		0.772759		0.961363
			0.391518	0.778434	0.918129	0.969757		0.790053		0.965053
			0.431015	0.773928	0.844565	0.746398		0.764004		0.964434
			0.437302	0.839816	0.893978	0.965615		0.781196		0.956955
			0.624054	0.839443	0.958569	0.647996		0.70482		0.960772
			0.640415	0.815016	0.954262	0.798039		0.791679		0.960404
			0.642803	0.875949	0.739149	0.878233		0.795227		0.967317
			0.592087	0.882149	0.750628	0.888562		0.77961		0.957286
			0.618961	0.48523	0.971863	0.658565		0.701834		0.963426
			0.627354	0.500281	0.712044	0.637272		0.67949		0.963484
			0.565449	0.517097	0.858329	0.672257		0.814136		0.965681
			0.556526	0.529807	0.924877	0.655193		0.670323		0.958194
			0.574955	0.540832	0.74947	0.670328		0.776746		0.963178
			0.60006	0.604191	0.778389	0.757424		0.738968		0.961314
			0.633945	0.540476	0.792755	0.636543		0.825193		0.965089
			0.742706	0.565877	0.762582	0.682166		0.80521		0.959375
			0.745201	0.545999	0.742132	0.631914		0.731171		0.962407
			0.657742	0.626481	0.782332	0.972436		0.79321		0.966108
			0.67762	0.528604	0.980986	0.769681		0.684253		0.963773
			0.710629	0.537636	0.976449	0.875509		0.794252		0.951837
			0.645599	0.528404	0.970738	0.748868		0.705282		0.96048
			0.639061	0.59354	0.736135	0.874375		0.713012		0.963016
			0.635914	0.567469	0.788385	0.88053		0.76039		0.96369
			0.670399	0.55761	0.957163	0.899403		0.70221		0.960054
			0.714207	0.563887	0.869508	0.820207		0.758241		0.957515
			0.705223	0.557921	0.738767	0.762299		0.753596		0.967511
			0.676422	0.558619	0.973265	0.68231		0.769735		0.964957
			0.66449	0.595084	0.720872	0.804047		0.825208		0.952945
			0.650764	0.537873	0.973943	0.808418		0.73265		0.965375
			0.646198	0.547325	0.785249	0.794541		0.81479		0.963912
			0.624092	0.531436	0.732892	0.776001		0.692393		0.966077
			0.635025	0.569489	0.930041	0.736634		0.823975		0.95993
			0.630283	0.549314	0.763615	0.806188		0.70715		0.962838
			0.663189	0.562083	0.74435	0.768732		0.721041		0.965006
			0.729198	0.62229	0.718871	0.774379		0.718088		0.960485
			0.678265	0.591872	0.974178	0.733224		0.792531		0.959873
			0.708992	0.562835	0.733534	0.795861		0.799151		0.962506
			0.757767	0.558126	0.976062	0.71776		0.723241		0.960855
			0.722958	0.669264	0.81479	0.816483		0.790932		0.967359
			0.690659	0.643285	0.773373	0.748623		0.724939		0.961709
			0.712734	0.631773	0.78677	0.743038		0.75732		0.960386
			0.680298	0.573144	0.745151	0.764876		0.704697		0.963087
			0.623531	0.675892	0.981744	0.862695		0.793139		0.957657
			0.646957	0.640707	0.769238	0.848999		0.702201		0.960098
			0.76395	0.607247	0.975501	0.83713		0.713765		0.956962
			0.752243	0.657489	0.781566	0.822171		0.805596		0.962088
			0.705173	0.673438	0.756089	0.788154		0.719357		0.962304
			0.666611	0.737757	0.888636	0.855983		0.759269		0.959237
			0.673141	0.600511	0.874415	0.785007		0.769601		0.959221
			0.681892	0.650796	0.972014	0.796347		0.748734		0.962066
			0.635319	0.740468	0.771964	0.765088		0.80636		0.974166
			0.667217	0.680138	0.971503	0.864246		0.785584		0.981388
			0.706764	0.716016	0.787183	0.742517		0.766459		0.985144
			0.616425	0.644671	0.748302	0.746434		0.705448		0.982573
			0.709084	0.670493	0.908304	0.820952		0.835056		0.989861
			0.649223	0.70256	0.962353	0.769085		0.732001		0.983893
			0.761562	0.726933	0.8142	0.864257		0.743523		0.976289
			0.630497	0.746786	0.981461	0.83451		0.688536		0.986264
			0.642815	0.744127	0.893241	0.812764		0.761603		0.992002
			0.731209	0.85207	0.846838	0.843552		0.962629		0.992577
			0.654575	0.871181	0.970746	0.816692		0.725775		0.991883
			0.617462	0.439104	0.903952	0.871407		0.79551		0.987347
			0.618946	0.456556	0.938498	0.799456		0.787205		0.993109
			0.752419	0.459743	0.79376	0.780704		0.720458		0.983369
			0.701908	0.479945	0.746436	0.75499		0.727076		0.986202
			0.698807	0.479252	0.907944	0.857849		0.754136		0.987427
			0.647598	0.514491	0.820461	0.758953		0.738902		0.988679
			0.713856	0.465213	0.87814	0.753489		0.718764		0.986726
			0.693378	0.483837	0.877075	0.841273		0.741269		0.989037
			0.689011	0.466272	0.848069	0.773397		0.700295		0.983699
			0.662594	0.514925	0.903359	0.856209		0.822429		0.983657
			0.620739	0.474431	0.776258	0.843376		0.733958		0.984533
			0.641708	0.524032	0.939384	0.865152		0.752935		0.985809
			0.66177	0.503499	0.960476	0.84773		0.832448		0.987042
			0.639931	0.513901	0.974254	0.785371		0.731854		0.985435
			0.626812	0.500753	0.887278	0.878689		0.751091		0.992469
			0.621166	0.507027	0.753236	0.789865		0.723815		0.987821
			0.691082	0.510463	0.966132	0.799807		0.83942		0.985373
			0.667576	0.515389	0.89669	0.789238		0.740216		0.98829
			0.682468	0.504464	0.769564	0.842475		0.73275		0.996057
			0.625198	0.551803	0.892195	0.738093		0.690407		0.991662
			0.642838	0.544248	0.972524	0.887164		0.756279		0.9907
			0.625198	0.550446	0.963417	0.76054		0.817082		0.986794
			0.591099	0.542677	0.889995	0.868111		0.805566		0.991038
			0.687523	0.555242	0.973958	0.779507		0.85641		0.987203
			0.649269	0.543968	0.839904	0.84402		0.751322		0.984956
			0.58215	0.567186	0.833922	0.827367		0.741195		0.988699
			0.670261	0.570396	0.809269	0.86246		0.733102		0.981968
			0.668774	0.559059	0.97401	0.854468		0.728972		0.989014
			0.645283	0.533772	0.911938	0.788355		0.724741		0.986723
			0.676735	0.551281	0.931224	0.864724		0.70211		0.987715
			0.687271	0.581068	0.893587	0.799304		0.965289		0.98662
			0.638275	0.618242	0.574645	0.796705		0.700542		0.984889
			0.635563	0.612511	0.588858	0.737334		0.755102		0.986395
			0.633244	0.742543	0.960355	0.834572		0.714487		0.988349
			0.635506	0.637109	0.803448	0.75122		0.738665		0.985051
			0.667568	0.603035	0.766618	0.82756		0.895075		0.990772
			0.582424	0.64023	0.556599	0.896646		0.723295		0.989365
			0.611362	0.591186	0.519653	0.849038		0.766608		0.987033
			0.680897	0.653023	0.96313	0.776146		0.725459		0.989898
			0.610321	0.603262	0.516854	0.852601		0.778654		0.990489
			0.632317	0.774068	0.504058	0.855338		0.721868		0.994975
			0.682751	0.674187	0.520044	0.816355		0.753732		0.991774
			0.666695	0.76603	0.542693	0.85378		0.761221		0.991549
			0.743992	0.749879	0.970542	0.847252		0.713884		0.994572
			0.654362	0.651276	0.449876	0.775004		0.720243		0.992863
			0.715015	0.695465	0.49523	0.858021		0.751966		0.991872
			0.695854	0.685237	0.505725	0.798136		0.784752		0.989289
			0.686554	0.635446	0.515866	0.799405		0.716084		0.986046
			0.73629	0.709585	0.970345	0.751408		0.753521		0.988519
			0.709728	0.689386	0.450379	0.855888		0.751646		0.989017
			0.804825	0.900975	0.464326	0.734629		0.773481		0.989546
			0.713963	0.675129	0.50719	0.826158		0.734365		0.988658
			0.72736	0.859649	0.465672	0.793097		0.679594		0.98688
			0.710461	0.916667	0.969647	0.788743		0.752727		0.989923
			0.678108	0.466763	0.43003	0.841017		0.713151		0.983618
			0.679958	0.485233	0.886712	0.833707		0.711611		0.986891
			0.6647	0.488022	0.570713	0.816024		0.752179		0.989975
			0.754253	0.495727	0.582783	0.817931		0.793295		0.984912
			0.71693	0.499876	0.970017	0.84499		0.749791		0.989464
			0.796783	0.536179	0.786551	0.806534		0.756658		0.988184
			0.666386	0.499083	0.712191	0.871733		0.713265		0.986641
			0.660172	0.504333	0.533589	0.808597		0.715375		0.992241
			0.753422	0.499069	0.50693	0.801816		0.703361		0.994704
			0.778854	0.522826	0.969184	0.732643		0.782473		0.995908
			0.726887	0.52363	0.424411	0.849209		0.717532		0.993127
			0.753426	0.55571	0.491748	0.732615		0.73894		0.99405
			0.707371	0.53671	0.525168	0.805801		0.765464		0.991121
			0.706985	0.544502	0.491702	0.813544		0.699403		0.992952
			0.71841	0.521302	0.973122	0.781388		0.818146		0.99162
			0.733109	0.553631	0.432016	0.830682		0.77411		0.991326
			0.726677	0.533392	0.544617	0.838786		0.6938		0.992282
			0.764362	0.533263	0.517562	0.824542		0.740652		0.991316
			0.761593	0.537302	0.499406	0.839142		0.755976		0.989886
			0.811607	0.571507	0.966281	0.851323		0.720051		0.988451
			0.77721	0.554264	0.46067	0.832532		0.678474		0.988842
			0.718628	0.544767	0.463313	0.894816		0.715644		0.988147
			0.747936	0.55972	0.503994	0.801455		0.796342		0.990229
			0.804207	0.567101	0.492326	0.80901		0.736096		0.987371
			0.731262	0.572924	0.965696	0.759346		0.801043		0.987339
			0.722855	0.564014	0.432205	0.835015		0.849857		0.989765
			0.744209	0.596704	0.918517	0.723899		0.820914		0.983623
			0.750191	0.564628	0.848128	0.818715		0.707417		0.986994
			0.791679	0.575439	0.876793	0.760576		0.841232		0.989297
			0.774647	0.567327	0.895017	0.842688		0.715582		0.986834
			0.814247	0.612051	0.900008	0.759295		0.784141		0.990767
			0.791447	0.590103	0.868018	0.835344		0.694757		0.988717
			0.789036	0.638796	0.783588	0.835112		0.7247		0.985798
			0.767193	0.633374	0.772968	0.815559		0.655346		0.98893
			0.796062	0.625844	0.869877	0.823832		0.825596		0.993409
			0.769348	0.571513	0.860746	0.815479		0.944149		0.995155
			0.795403	0.603983	0.811007	0.782749		0.795039		0.993469
			0.735714	0.638657	0.627666	0.867354		0.824201		0.993486
			0.847397	0.608248	0.81243	0.811573		0.7155		0.99406
			0.860817	0.62461	0.86046	0.82442		0.842602		0.993842
			0.875412	0.899171	0.752831	0.749665		0.734254		0.993066
			0.77829	0.875693	0.969938	0.864582		0.767086		0.991061
			0.72226	0.790989	0.530007	0.739965		0.694851		0.99214
			0.734093	0.90917	0.719046	0.845742		0.754045		0.9916
			0.794289	0.773588	0.805299	0.743228		0.688207		0.990214
			0.807095	0.659299	0.68234	0.861855		0.791231		0.993353
			0.792133	0.915502	0.491204	0.776429		0.724999		0.991518
			0.883476	0.791202	0.893824	0.870473		0.813745		0.991329
			0.839188	0.668322	0.880005	0.803418		0.714974		0.993289
			0.802681	0.943346	0.856519	0.796479		0.740354		0.994039
			0.807789	0.767878	0.978979	0.795999		0.70829		0.990066
			0.842503	0.506785	0.850611	0.825598		0.827914		0.988935
			0.782196	0.512443	0.903082	0.81976		0.723762		0.988908
			0.769974	0.497422	0.820661	0.830611		0.715172		0.988223
			0.752369	0.514616	0.847122	0.767515		0.69348		0.98902
			0.734444	0.501592	0.803699	0.853788		0.748939		0.989782
			0.785187	0.516193	0.844127	0.732294		0.802103		0.988003
			0.90789	0.523151	0.869304	0.856472		0.833484		0.987772
			0.820534	0.497378	0.724027	0.726405		0.721419		0.982743
			0.862423	0.540613	0.63356	0.759399		0.796737		0.988434
			0.752216	0.504332	0.797725	0.833944		0.697774		0.988807
			0.855721	0.866697	0.838968	0.826844		0.818338		0.985814
			0.792564	0.798513	0.729503	0.831348		0.715756		0.990603
			0.792042	0.89675	0.583271	0.796762		0.734977		0.985585
			0.768356	0.87114	0.705413	0.773282		0.677594		0.98762
			0.702644	0.926998	0.795364	0.869722		0.851278		0.991375
			0.738705	0.46919	0.678135	0.785465		0.707362		0.995399
			0.849575	0.4729	0.516075	0.82791		0.78254		0.993463
			0.896584	0.46768	0.895308	0.772214		0.767614		0.993022
			0.796124	0.492932	0.917072	0.849004		0.731366		0.992602
			0.803871	0.490341	0.870224	0.731839		0.752349		0.993857
			0.860416	0.502638	0.895709	0.835651		0.72766		0.994651
			0.728794	0.500964	0.918239	0.762226		0.765838		0.994071
			0.801006	0.483462	0.919578	0.776394		0.68869		0.994201
			0.734348	0.525039	0.878397	0.757931		0.890594		0.990855
			0.75156	0.47446	0.912476	0.780285		0.775856		0.994522
			0.765179	0.522774	0.90667	0.761667		0.8		0.992299
			0.841923	0.568557	0.910362	0.737437		0.79517		0.994697
			0.873402	0.539163	0.972447	0.755068		0.733149		0.996722
			0.816933	0.547482	0.879414	0.825081		0.741577		0.987363
			0.851139	0.526695	0.864218	0.753324		0.76833		0.990793
			0.899006	0.553177	0.898679	0.808676		0.793242		0.990214
			0.787045	0.536374	0.891176	0.761967		0.736632		0.992895
			0.778618	0.551127	0.960634	0.842804		0.696412		0.990816
			0.701466	0.534826	0.814007	0.721482		0.74858		0.991076
			0.784885	0.532577	0.863971	0.805981		0.992317		0.989943
			0.793476	0.566071	0.901	0.740525		0.75145		0.991544
			0.902336	0.574339	0.883876	0.758814		0.725741		0.991402
			0.92466	0.562203	0.975541	0.822008		0.71027		0.990573
			0.898842	0.584791	0.738117	0.871346		0.709009		0.993166
			0.859226	0.606408	0.908426	0.806232		0.741796		0.990072
			0.843441	0.614974	0.919096	0.844379		0.722045		0.989138
			0.869587	0.584035	0.904947	0.893625		0.766223		0.988811
			0.906826	0.601954	0.971831	0.895997		0.745247		0.988926
			0.820576	0.592234	0.905195	0.777863		0.825674		0.988879
			0.938663	0.589668	0.919532	0.820872		0.723935		0.990026
			0.933022	0.605822	0.871035	0.785004		0.751911		0.989128
			0.752628	0.719166	0.900438	0.841323		0.694493		0.988877
			0.909088	0.677014	0.895637	0.788277		0.766391		0.98302
			0.911999	0.628573	0.902034	0.929699		0.761062		0.986737
			0.871769	0.710118	0.85772	0.790128		0.731791		0.988477
			0.907421	0.659313	0.866919	0.842812		0.734798		0.984588
			0.778656	0.636116	0.902088	0.852657		0.763548		0.988999
			0.860039	0.611129	0.862025	0.911492		0.813074		0.986019
			0.876041	0.669587	0.806966	0.860503		0.773799		0.984666
			0.934929	0.601949	0.869738	0.890305		0.980592		0.989686
			0.923523	0.695808	0.893856	0.814333		0.758297		0.992634
			0.958466	0.912327	0.853456	0.918129		0.72893		0.991838
			0.955711	0.956472	0.698643	0.786052		0.736536		0.994557
			0.863823	0.753334	0.925072	0.864089		0.72129		0.994123
			0.918652	0.688429	0.942958	0.79259		0.741961		0.992003
			0.957016	0.742446	0.973227	0.889859		0.92368		0.995997
			0.933277	0.681135	0.962216	0.806412		0.776104		0.995529
			0.86343	0.854809	0.923162	0.889885		0.717624		0.995599
			0.909893	0.585821	0.947342	0.831253		0.705696		0.992177
			0.926792	0.559795	0.875977	0.848606		0.712675		0.99337
			0.982021	0.59418	0.910106	0.843984		0.726532		0.996634
			0.978455	0.576135	0.896934	0.910021		0.779105		0.994458
			0.801609	0.575096	0.909595	0.835966		0.757995		0.992602
			0.952545	0.602006	0.860664	0.911588		0.770871		0.992774
			0.982689	0.580928	0.909128	0.808697		0.967321		0.989632
			0.960537	0.577454	0.924143	0.915504		0.732828		0.994383
			0.969162	0.581017	0.908254	0.79698		0.758023		0.994863
			0.939537	0.582665	0.855198	0.869455		0.72407		0.991302
			0.76012	0.648057	0.920248	0.815571		0.679847		0.993229
			0.985737	0.615567	0.923101	0.88802		0.782059		0.993881
			0.909985	0.611059	0.847239	0.793302		0.791359		0.992892
			0.964165	0.63419	0.929561	0.864636		0.790103		0.995124
			0.939098	0.616421	0.892754	0.897426		0.758611		0.992901
			0.976574	0.627229	0.973554	0.849195		0.70213		0.995094
			0.943771	0.612103	0.95255	0.917372		0.726749		0.988347
			0.897449	0.624949	0.914088	0.80199		0.962897		0.992301
			0.891037	0.720804	0.932025	0.930456		0.791892		0.988466
			0.96899	0.586188	0.870467	0.79305		0.705238		0.993646
			0.9692	0.843305	0.910564	0.861035		0.696959		0.990113
			0.898808	0.829187	0.906384	0.803486		0.809308		0.993642
			0.963478	0.72461	0.928763	0.895969		0.68827		0.990173
			0.987907	0.78397	0.886549	0.78745		0.741861		0.992818
			0.988636	0.702248	0.905952	0.827526		0.791531		0.99046
			0.946178	0.805053	0.918921	0.866314		0.777605		0.989026
			0.941261	0.818034	0.919191	0.915334		0.816921		0.990941
			0.959595	0.763482	0.86817	0.82944		0.789178		0.992032
			0.860607	0.840624	0.881211	0.913587		0.694399		0.992876
			0.975094	0.711831	0.908424	0.826837		0.783082		0.992994
			0.980911	0.67558	0.894323	0.88013		0.691751		0.993094
			0.898357	0.732764	0.847565	0.799116		0.779931		0.994206
			0.984608	0.885397	0.967031	0.861346		0.741202		0.992938
			0.965576	0.753536	0.9598	0.804997		0.826193		0.989563
			0.905613	0.480097	0.972714	0.771198		0.846108		0.989771
			0.960575	0.480754	0.977745	0.90316		0.736178		0.988476
			0.928226	0.462824	0.969721	0.867443		0.951255		0.98843
			0.893898	0.488443	0.959279	0.998762		0.72231		0.986835
			0.958641	0.494349	0.949319	0.877877		0.717736		0.989929
			0.935978	0.500285	0.901471	0.914177		0.76271		0.991933
			0.94133	0.504694	0.945499	0.825321		0.745008		0.98858
			0.933491	0.47086	0.95507	0.932144		0.755382		0.975522
			0.975826	0.491323	0.902534	0.851669		0.807715		0.980099
			0.96331	0.463659	0.89782	0.93597		0.745644		0.980433
			0.810055	0.521914	0.907731	0.831798		0.705405		0.974848
			0.859493	0.551435	0.956661	0.843999		0.719851		0.977255
			0.955418	0.518293	0.942672	0.932018		0.767772		0.97954
			0.942909	0.532098	0.877383	0.889936		0.787025		0.982347
			0.831356	0.526522	0.885984	0.796507		0.776943		0.9777
			0.954483	0.543165	0.93257	0.895899		0.726201		0.990085
			0.957569	0.514671	0.943691	0.888653		0.78083		0.984862
			0.96978	0.533508	0.869153	0.89782		0.734658		0.986449
			0.859161	0.522676	0.96102	0.838441		0.742406		0.989759
			0.966282	0.528852	0.976942	0.906504		0.692673		0.991198
			0.863266	0.549867	0.974112	0.829075		0.785688		0.987084
			0.890961	0.553905	0.923183	0.933346		0.740634		0.988127
			0.952557	0.552014	0.947824	0.805404		0.801879		0.988809
			0.946495	0.557692	0.918004	0.866802		0.740421		0.987471
			0.876186	0.551457	0.956631	0.89658		0.698765		0.987217
			0.875027	0.55564	0.954937	0.914969		0.796814		0.992586
			0.913509	0.57091	0.953313	0.797326		0.844623		0.990324
			0.873569	0.543894	0.900762	0.869983		0.704521		0.986163
			0.950706	0.564132	0.895292	0.856979		0.728261		0.987322
			0.992455	0.578399	0.927948	0.922466		0.78752		0.99185
			0.993946	0.566827	0.924859	0.842518		0.696412		0.988646
			0.940479	0.607581	0.878532	0.898813		0.752324		0.992038
			0.979012	0.629065	0.915253	0.82673		0.787411		0.988034
			0.993565	0.604236	0.923975	0.920305		0.866107		0.991861
			0.99012	0.628871	0.941042	0.802169		0.737936		0.987338
			0.976421	0.623472	0.863316	0.861998		0.723418		0.989666
			0.965137	0.582014	0.984622	0.78432		0.819344		0.98767
			0.997917	0.621801	0.973261	0.898337		0.778184		0.989514
			0.989929	0.615858	0.985378	0.866001		0.743821		0.990694
			0.972588	0.581157	0.974167	0.913917		0.698602		0.985705
			0.998371	0.936459	0.972718	0.821256		0.790936		0.988636
			0.969604	0.561586	0.98098	0.927363		0.832379		0.98895
			0.97736	0.638707	0.974037	0.802611		0.769337		0.988189
			0.953629	0.651333	0.920893	0.916482		0.758951		0.98622
			0.997528	0.724828	0.974541	0.825093		0.965767		0.986483
			0.930874	0.681657	0.909657	0.811184		0.742731		0.985971
			0.98827	0.735746	0.927197	0.816521		0.811493		0.987911
			0.989037	0.645098	0.964918	0.91121		0.775644		0.988555
			0.956226	0.718901	0.958374	0.773862		0.725314		0.989312
			0.993717	0.668669	0.885343	0.898149		0.792265		0.988744
			0.989925	0.939084	0.984488	0.930543		0.987604		0.987346
			0.995716	0.381836	0.983193	0.830295		0.689954		0.98885
			0.981033	0.370793	0.977831	0.998952		0.760799		0.991178
			0.976814	0.368904	0.974916	0.852771		0.757204		0.989258
			0.975433	0.390454	0.973606	0.99131		0.771166		0.988235
			0.994102	0.393217	0.980099	0.814727		0.770554		0.990303
			0.966942	0.410377	0.973942	0.887809		0.701344		0.992313
			0.902058	0.415272	0.956579	0.825478		0.767788		0.988501
			0.931824	0.387937	0.961116	0.919201		0.798895		0.988623
			0.988628	0.420937	0.958881	0.787805		0.76864		0.987694
			0.986267	0.358685	0.969734	0.813603		0.791557		0.989326
			0.993847	0.479677	0.886631	0.810194		0.947195		0.988566
			0.910397	0.520489	0.969859	0.902026		0.782896		0.986773
			0.987091	0.475989	0.967113	0.792444		0.694926		0.988033
			0.962395	0.473691	0.969393	0.899811		0.987941		0.990222
			0.989235	0.482121	0.891964	0.867209		0.736859		0.988204
				0.493477	0.976327	0.915921		0.81607		0.986506
				0.488627	0.976326	0.846668		0.739466		0.985503
				0.50394	0.976174	0.896789		0.693589		0.988861
				0.487562	0.975421	0.83038		0.73539		0.989754
				0.492871	0.978539	0.917587		0.746021		0.989446
				0.554668	0.968859	0.804719		0.695382		0.987508
				0.546838	0.96911	0.862135		0.720533		0.985312
				0.558574	0.978678	0.800818		0.797581		0.983486
				0.566744	0.942791	0.885605		0.765137		0.980967
				0.569134	0.953054	0.783702		0.750585		0.980952
				0.578246	0.918718	0.859539		0.763354		0.98054
				0.571751	0.974674	0.837019		0.980578		0.98397
				0.575464	0.955112	0.900519		0.72153		0.9871
				0.553992	0.977605	0.843662		0.814731		0.981896
				0.541835	0.975514	0.868771		0.754342		0.981316
				0.555109	0.96997	0.805122		0.741093		0.982282
				0.591529	0.973448	0.897134		0.790162		0.98346
				0.594601	0.977701	0.810194		0.800276		0.985456
				0.597305	0.967093	0.835112		0.882614		0.979764
				0.588044	0.978012	0.793901		0.806314		0.981211
				0.61275	0.978396	0.834167		0.70599		0.985159
				0.610657	0.977908	0.768845		0.790538		0.986888
				0.612142	0.980092	0.847975		0.77491		0.987699
				0.584923	0.961465	0.825004		0.728689		0.98498
				0.627513	0.973007	0.893534		0.828507		0.988024
				0.595866	0.979806	0.818245		0.72447		0.988338
				0.625466	0.964624	0.866061		0.825458		0.987494
				0.717267	0.964294	0.836741		0.787977		0.991323
				0.645134	0.960426	0.920866		0.74021		0.987314
				0.657669	0.971828	0.757992		0.795617		0.991107
				0.642697	0.979563	0.844396		0.78198		0.989213
				0.648366	0.960779	0.793479		0.828805		0.987475
				0.60463	0.964693	0.879795		0.739132		0.989171
				0.723438	0.961218	0.835485		0.756313		0.990017
				0.720175	0.951402	0.863248		0.821572		0.993644
				0.94855	0.959405	0.930391		0.9711		0.988879
				0.877917	0.960755	0.840859		0.702214		0.989345
				0.815633	0.958066	0.785224		0.726657		0.990448
				0.870781	0.952928	0.871363		0.704461		0.994091
				0.708318	0.969003	0.820068		0.804906		0.993168
				0.842875	0.965004	0.895023		0.70406		0.98838
					0.972922	0.845612		0.71783		0.986143
					0.967641	0.814669		0.94446		0.988645
					0.941947	0.81768		0.849508		0.992068
					0.966358	0.861995		0.846261		0.992909
					0.458532	0.910586		0.781035		0.987986
					0.505023	0.834925		0.798636		0.990197
					0.481361	0.936393		0.826907		0.989075
					0.486308	0.829337		0.735798		0.99016
					0.449741	0.910007		0.760613		0.993383
					0.423094	0.828919		0.812529		0.994878
					0.390325	0.909123		0.736872		0.991065
					0.412194	0.817044		0.794524		0.987714
					0.398722	0.838362		0.776694		0.98897
					0.388389	0.909332		0.758036		0.990485
					0.407018	0.845721		0.798179		0.990205
					0.417491	0.920868		0.791137		0.995032
					0.425452	0.841612		0.763837		0.99393
					0.453979	0.952638		0.776901		0.987643
					0.481318	0.79034		0.825663		0.986229
					0.475791	0.924071		0.766904		0.99089
					0.474676	0.809948		0.789865		0.993723
					0.478709	0.898292		0.803471		0.995185
					0.462248	0.927202		0.826406		0.984336
					0.457955	0.928868		0.776231		0.987147
					0.419552	0.852759		0.989677		0.992971
					0.392916	0.933665		0.796629		0.994126
					0.420745	0.846499		0.817806		0.992912
					0.435274	0.912845		0.753064		0.989351
					0.461848	0.815932		0.783223		0.987435
					0.424822	0.9343		0.823394		0.98546
					0.468331	0.801976		0.787203		0.989775
					0.443643	0.897558		0.762248		0.991357
					0.445154	0.897676		0.858337		0.988617
					0.478772	0.812247		0.76388		0.986469
					0.43627	0.844727		0.75436		0.987249
					0.451542	0.940359		0.787617		0.983661
					0.438873	0.836003		0.780949		0.98753
					0.447481	0.972542		0.748781		0.98748
					0.39223	0.835036		0.732499		0.986019
					0.402592	0.930725		0.976925		0.987014
					0.364122	0.791296		0.812744		0.985271
					0.390286	0.895532		0.810742		0.990012
					0.396489	0.803413		0.80186		0.992295
					0.41291	0.84887		0.888397		0.989293
					0.41586	0.939507		0.877973		0.990008
					0.485221	0.829071		0.753137		0.990675
					0.486966	0.920006		0.761549		0.9902
					0.49421	0.846653		0.825358		0.992576
					0.49429	0.937171		0.696569		0.990446
					0.496462	0.807378		0.807781		0.990311
					0.455297	0.906944		0.77661		0.990848
					0.488618	0.919554		0.759314		0.992713
					0.444622	0.795715		0.800015		0.992019
					0.441949	0.850809		0.744243		0.993051
					0.437381	0.919157		0.704657		0.991302
					0.466203	0.838548		0.708619		0.991076
					0.460093	0.832914		0.731623		0.991126
					0.445654	0.903802		0.983073		0.991507
					0.455804	0.782313		0.817421		0.991604
					0.464393	0.913574		0.804922		0.989754
					0.433976	0.816373		0.808914		0.994144
					0.446225	0.907331		0.875216		0.992068
					0.416314	0.838864		0.977186		0.992229
					0.46907	0.921802		0.826454		0.990981
					0.448144	0.835483		0.752355		0.993762
					0.433455	0.805629		0.771773		0.991292
					0.377268	0.819194		0.69044		0.991396
					0.396293	0.862696		0.712076		0.992418
					0.399904	0.808441		0.823385		0.99179
					0.387533	0.85435		0.776137		0.990801
					0.377678	0.859454		0.738576		0.99006
					0.403419	0.826369		0.733363		0.995691
					0.418221	0.811517		0.706456		0.994631
					0.452613	0.779379		0.720693		0.991781
					0.474544	0.874729		0.761969		0.990794
					0.489202	0.810727		0.986888		0.992279
					0.482918	0.913594		0.825109		0.991052
					0.496694	0.809327		0.823008		0.991522
					0.450504	0.912148		0.814242		0.990125
					0.484516	0.841233		0.887747		0.996054
					0.423828	0.840283		0.988835		0.995851
					0.428357	0.823352		0.864638		0.990751
					0.442065	0.928078		0.773208		0.99044
					0.448271	0.769956		0.796101		0.990219
					0.463983	0.861721		0.790299		0.990659
					0.421381	0.803589		0.759982		0.99159
					0.460148	0.901445		0.834598		0.991343
					0.445106	0.850629		0.804487		0.995336
					0.438181	0.836264		0.747105		0.995279
					0.446039	0.881971		0.94611		0.990975
					0.397033	0.825878		0.759161		0.990737
					0.451343	0.785228		0.844462		0.989727
					0.447224	0.858134		0.714083		0.989411
					0.438127	0.766892		0.808568		0.992068
					0.393068	0.875947		0.986221		0.992631
					0.406878	0.830761		0.835317		0.996126
					0.390845	0.916039		0.854712		0.994639
					0.400806	0.827999		0.831783		0.989155
					0.405382	0.884417		0.898076		0.987166
					0.414785	0.817012		0.96828		0.988545
					0.43283	0.957079		0.831324		0.990851
					0.47844	0.869526		0.775331		0.993897
					0.467027	0.844579		0.786912		0.991316
					0.48892	0.905526		0.770773		0.993036
					0.476572	0.829489		0.767897		0.989099
					0.480726	0.777814		0.851991		0.987936
					0.462905	0.915692		0.816305		0.986729
					0.481107	0.833357		0.765202		0.988793
					0.461905	0.893738		0.783121		0.990412
					0.427925	0.835321		0.734834		0.991205
					0.445621	0.848992		0.76394		0.98663
					0.469849	0.937091		0.828734		0.98562
					0.45136	0.864254		0.989942		0.988311
					0.449553	0.99506		0.849309		0.986879
					0.444905	0.854211		0.86522		0.988332
					0.454527	0.845791		0.825008		0.986401
					0.452461	0.930226		0.913628		0.986182
					0.434855	0.866915		0.977585		0.986527
					0.390569	0.936434		0.845393		0.990864
					0.462574	0.827576		0.785512		0.989497
					0.434237	0.822057		0.776157		0.989293
					0.445943	0.793421		0.800013		0.990217
					0.38853	0.931636		0.789013		0.992023
					0.406394	0.907888		0.863205		0.990605
					0.416279	0.990227		0.853776		0.98889
					0.416624	0.828427		0.803684		0.990458
					0.413698	0.832176		0.988915		0.990348
					0.432231	0.956238		0.778431		0.990464
					0.436056	0.819078		0.800493		0.991007
					0.477709	0.917882		0.768455		0.990273
					0.475803	0.939791		0.780935		0.992383
					0.502047	0.953802		0.977854		0.989936
					0.478774	0.907005		0.846936		0.991755
					0.491662	0.825308		0.850483		0.991219
					0.461154	0.841496		0.8483		0.990213
					0.483868	0.943118		0.928419		0.989545
					0.453603	0.782555		0.83676		0.992974
					0.438044	0.904612		0.781836		0.990177
					0.443384	0.87598		0.788185		0.991507
					0.458923	0.905683		0.731496		0.992393
					0.473399	0.814102		0.740701		0.992213
					0.447528	0.886981		0.8496		0.9888
					0.450068	0.9272		0.814727		0.992787
					0.445119	0.837894		0.780856		0.992947
					0.437726	0.906204		0.943781		0.992187
					0.499998	0.839341		0.7655		0.992846
					0.404872	0.839266		0.769169		0.992111
					0.466825	0.869072		0.758292		0.991039
					0.454607	0.909422		0.819578		0.989494
					0.466699	0.82382		0.990635		0.99335
					0.411228	0.792886		0.854573		0.990792
					0.406885	0.831753		0.85088		0.990696
					0.410735	0.843596		0.847522		0.992016
					0.484577	0.900142		0.942989		0.991278
					0.423645	0.860783		0.972322		0.991586
					0.462773	0.922942		0.880969		0.98952
					0.501721	0.82633		0.759356		0.990704
					0.530648	0.836387		0.790829		0.990905
					0.522972	0.848197		0.928476		0.991529
					0.513914	0.874415		0.772427		0.991015
					0.515332	0.907784		0.870345		0.990619
					0.528501	0.830763		0.831019		0.991208
					0.477339	0.810361		0.792223		0.990566
					0.531675	0.783414		0.959724		0.990406
					0.488275	0.798594		0.791427		0.993356
					0.498245	0.872425		0.706415		0.990846
					0.505667	0.777556		0.751163		0.991119
					0.504436	0.813945		0.788854		0.991037
					0.506217	0.879592		0.985039		0.991468
					0.454924	0.82929		0.828182		0.990484
					0.454552	0.772163		0.823156		0.992455
					0.457516	0.90026		0.814409		0.993248
					0.454575	0.894123		0.909587		0.992912
					0.429983	0.820096		0.862439		0.990261
					0.416719	0.915747		0.722595		0.991648
					0.47016	0.844407		0.761229		0.989321
					0.45372	0.922189		0.772365		0.991059
					0.455507	0.903706		0.769064		0.989212
					0.415057	0.898877		0.815522		0.992708
					0.417108	0.83563		0.814648		0.99216
					0.441645	0.90097		0.788476		0.994778
					0.428329	0.845731		0.983662		0.992592
					0.444061	0.928336		0.721091		0.990632
					0.437356	0.975339		0.745079		0.99123
					0.443957	0.820854		0.752729		0.989028
					0.497149	0.931909		0.769263		0.989275
					0.486759	0.866265		0.976623		0.992747
					0.487862	0.829025		0.844405		0.991935
					0.495181	0.848049		0.782492		0.990938
					0.49198	0.83422		0.819087		0.98947
					0.479294	0.883814		0.922992		0.990129
					0.492691	0.911203		0.828526		0.988043
					0.433298	0.81686		0.745591		0.984146
					0.435399	0.831206		0.765836		0.989923
					0.44704	0.82529		0.739013		0.989828
					0.476943	0.936297		0.759562		0.98632
					0.464359	0.940603		0.809334		0.987958
					0.464233	0.808657		0.782011		0.985293
					0.453673	0.901308		0.787853		0.986622
					0.447762	0.932745		0.982974		0.988557
					0.458827	0.809704		0.717058		0.988041
					0.43652	0.893508		0.723263		0.987103
					0.415698	0.876148		0.757751		0.983974
					0.464062	0.809147		0.794412		0.986967
					0.451858	0.836082		0.973772		0.989367
					0.447445	0.807425		0.833839		0.992311
					0.413156	0.813606		0.787089		0.991816
					0.414576	0.905879		0.761778		0.992
					0.410822	0.925387		0.902417		0.990536
					0.439591	0.811913		0.81951		0.989393
					0.435723	0.86881		0.748399		0.990921
					0.442244	0.993644		0.749659		0.989981
					0.453996	0.923838		0.816245		0.991393
					0.490435	0.840943		0.769374		0.991659
					0.475008	0.935421		0.79118		0.989827
					0.490148	0.868725		0.741686		0.991169
					0.493748	0.983425		0.778481		0.992332
					0.494018	0.947139		0.958384		0.990477
					0.464972	0.861547		0.74643		0.990934
					0.49416	0.945926		0.719252		0.991488
					0.444896	0.834637		0.761334		0.986773
					0.456405	0.925338		0.80463		0.989013
					0.458014	0.898897		0.962002		0.992782
					0.472721	0.916068		0.82866		0.991145
					0.484957	0.881796		0.829049		0.991705
					0.447805	0.870079		0.836041		0.991554
					0.453364	0.86329		0.783211		0.98922
					0.441173	0.831844		0.746066		0.986312
					0.44224	0.881721		0.77354		0.992309
					0.409439	0.926478		0.800948		0.991459
					0.457807	0.878639		0.84685		0.990376
					0.503728	0.91969		0.82989		0.992761
					0.456385	0.93453		0.793868		0.990334
					0.474813	0.935435		0.76596		0.989927
					0.472991	0.930467		0.750485		0.992481
					0.430573	0.870041		0.741624		0.991545
					0.449138	0.575607		0.884793		0.992293
					0.448229	0.581325		0.783363		0.990618
					0.470281	0.543471		0.776712		0.991241
					0.45269	0.598653		0.976539		0.990464
					0.434678	0.566862		0.82253		0.988841
					0.468737	0.571076		0.830088		0.98993
					0.457561	0.584333		0.820208		0.990398
					0.475356	0.562649		0.775178		0.990835
					0.479873	0.542698		0.880484		0.991733
					0.484046	0.599977		0.738138		0.993238
					0.509493	0.688148		0.79394		0.989717
					0.473714	0.714597		0.796565		0.991434
					0.44378	0.622464		0.799699		0.990561
					0.436079	0.712272		0.791813		0.98958
					0.447085	0.663316		0.773492		0.992027
					0.454341	0.667712		0.815337		0.991594
					0.459547	0.648691		0.74885		0.990674
					0.480119	0.642724		0.833518		0.990176
					0.47494	0.647081		0.803802		0.988517
					0.475975	0.694217		0.791435		0.989701
					0.468143	0.66976		0.915024		0.98976
					0.498377	0.651508		0.851542		0.992777
					0.458867	0.712438		0.831215		0.99297
					0.513244	0.704883		0.833652		0.992724
					0.469827	0.707703		0.821914		0.989947
					0.448438	0.680563		0.825083		0.989649
					0.489134	0.741955		0.948925		0.989112
					0.415365	0.757512		0.788136		0.992342
					0.436574	0.739329		0.808598		0.990471
					0.510471	0.742937		0.790852		0.991851
					0.422355	0.754385		0.825686		0.992996
					0.5144	0.7506		0.823553		0.992761
					0.535606	0.792124		0.815317		0.991802
					0.582727	0.809756		0.914459		0.990882
					0.550164	0.827098		0.772865		0.989212
					0.567647	0.782163		0.791214		0.991765
					0.56296	0.785881		0.790929		0.991897
					0.568116	0.791332		0.795538		0.994689
					0.4845	0.807487		0.917057		0.992563
					0.550076	0.829163		0.839786		0.991057
					0.539274	0.937174		0.851424		0.990582
					0.544348	0.876941		0.808754		0.9877
					0.54134	0.861921		0.802094		0.988731
					0.55723	0.888693		0.768513		0.990737
					0.551915	0.875443		0.80954		0.989704
					0.457167	0.895311		0.790752		0.988019
					0.456612	0.874109		0.837258		0.98747
					0.448387	0.879008		0.81535		0.984919
					0.455911	0.859555		0.816857		0.984306
					0.668316	0.873408		0.799519		0.987863
					0.572469	0.885843		0.805113		0.987113
					0.472854	0.91885		0.918279		0.986653
					0.453487	0.915138		0.856979		0.986601
					0.564537	0.562036		0.803462		0.985219
					0.595133	0.560307		0.816081		0.990346
					0.513151	0.560287		0.85148		0.992858
					0.449344	0.554571		0.855083		0.991511
					0.486336	0.582375		0.810402		0.991111
					0.507765	0.578244		0.816549		0.991816
					0.466358	0.574399		0.763938		0.990746
					0.494695	0.555464		0.779952		0.996574
					0.487682	0.590281		0.8		0.988561
					0.47683	0.582425		0.858065		0.992549
					0.507965	0.728221		0.832695		0.991722
					0.495447	0.745832		0.790002		0.9917
					0.505441	0.740415		0.790823		0.98917
					0.499477	0.707054		0.836596		0.991845
					0.508031	0.695348		0.803604		0.991805
					0.495153	0.709733		0.783048		0.988286
					0.510386	0.693446		0.984717		0.988327
					0.489807	0.620568		0.816749		0.989616
					0.448174	0.66096		0.853215		0.989678
					0.460163	0.598223		0.822899		0.990749
					0.526612	0.766082		0.810165		0.990713
					0.505706	0.765924		0.96752		0.990343
					0.475439	0.775116		0.79526		0.990526
					0.493715	0.75024		0.796383		0.989491
					0.466678	0.751738		0.803875		0.988833
					0.492972	0.771587		0.719937		0.992533
					0.46352	0.78878		0.861732		0.991095
					0.502282	0.736289		0.83101		0.990811
					0.582419	0.742151		0.818533		0.991962
					0.605594	0.73207		0.849216		0.989576
					0.5338	0.843333		0.790709		0.990522
					0.463661	0.849174		0.842155		0.993145
					0.511675	0.84108		0.791749		0.992325
					0.523061	0.847122		0.806611		0.990568
					0.509914	0.833562		0.896507		0.992785
					0.492421	0.825121		0.852797		0.991364
					0.500007	0.809557		0.825517		0.991479
					0.496327	0.834464		0.825889		0.989857
					0.508661	0.830757		0.813128		0.992856
					0.508351	0.832348		0.77046		0.991459
					0.515924	0.865236		0.789129		0.99074
					0.512422	0.881648		0.802509		0.991535
					0.50299	0.904748		0.797862		0.991
					0.505075	0.881388		0.843347		0.991382
					0.516223	0.844032		0.81491		0.989554
					0.506474	0.855542		0.848339		0.988654
					0.45867	0.944266		0.799278		0.993214
					0.493161	0.908453		0.872061		0.991446
					0.524469	0.9813		0.778669		0.99069
					0.513367	0.878127		0.789646		0.989771
					0.498824	0.882215		0.930529		0.991755
					0.494062	0.933167		0.846408		0.990314
					0.508565	0.886415		0.803954		0.990507
					0.502749	0.908299		0.837784		0.991013
					0.48819	0.846197		0.813649		0.993446
					0.471226	0.551188		0.756758		0.992486
					0.532454	0.549736		0.791199		0.991138
					0.657924	0.55078		0.78406		0.991302
					0.501635	0.570614		0.787054		0.992633
					0.457692	0.581598		0.847298		0.992175
					0.492562	0.587852		0.804976		0.991108
					0.504831	0.563301		0.847102		0.99123
					0.499586	0.61733		0.906225		0.994058
					0.472011	0.545178		0.765363		0.993111
					0.495509	0.51842		0.846336		0.990729
					0.483574	0.63751		0.798569		0.992214
					0.485976	0.650314		0.776547		0.990412
					0.508349	0.681961		0.862061		0.992801
					0.507478	0.678897		0.83582		0.992258
					0.49127	0.67938		0.83042		0.993471
					0.486484	0.663652		0.832023		0.992949
					0.492028	0.635835		0.825934		0.990742
					0.495757	0.990141		0.775153		0.989728
					0.493431	0.639091		0.785086		0.989373
					0.482288	0.644874		0.790307		0.987612
					0.481046	0.717064		0.729031		0.991676
					0.499802	0.732416		0.79263		0.989563
					0.486527	0.721458		0.81403		0.989507
					0.470516	0.76155		0.801408		0.98533
					0.476706	0.722612		0.794429		0.984872
					0.48943	0.72066		0.770626		0.985969
					0.475058	0.700697		0.784383		0.988272
					0.497929	0.735517		0.747696		0.987671
					0.484412	0.705018		0.782356		0.985613
					0.549417	0.699122		0.977815		0.986073
					0.576198	0.799429		0.847645		0.984425
					0.525143	0.79198		0.839518		0.992866
					0.469142	0.805027		0.787728		0.991744
					0.508242	0.783926		0.815888		0.991776
					0.517948	0.818463		0.889742		0.991611
					0.535548	0.822409		0.793811		0.989894
					0.493775	0.781177		0.78268		0.989643
					0.512928	0.775904		0.785498		0.991585
					0.505428	0.762158		0.858128		0.990877
					0.518261	0.80157		0.772151		0.991644
					0.532208	0.91142		0.864572		0.991571
					0.532712	0.833645		0.806114		0.989968
					0.521741	0.871474		0.853666		0.990679
					0.518079	0.868838		0.773237		0.993707
					0.495771	0.880044		0.816715		0.991685
					0.516503	0.843903		0.843977		0.992404
					0.4861	0.856128		0.778998		0.990292
					0.497671	0.830089		0.79491		0.990621
					0.536581	0.825346		0.784332		0.989895
					0.52057	0.776444		0.800137		0.99263
					0.523945	0.94841		0.781614		0.990769
					0.475637	0.906177		0.800692		0.99092
					0.471033	0.917156		0.793387		0.991438
					0.485772	0.959777		0.83057		0.990739
					0.482664	0.919758		0.731463		0.990208
					0.493799	0.893449		0.997246		0.993607
					0.48223	0.607738		0.772588		0.990756
					0.535763	0.588		0.748445		0.990954
					0.646784	0.679115		0.982581		0.991468
					0.531042	0.672245		0.75728		0.992444
					0.476763	0.635508		0.867626		0.990802
					0.502048	0.611596		0.84454		0.990335
					0.530272	0.607106		0.784891		0.989255
					0.513843	0.625402		0.799756		0.993279
					0.503222	0.59316		0.773694		0.991201
					0.513236	0.630789		0.802707		0.990972
					0.488272	0.653125		0.745079		0.990582
					0.517323	0.689905		0.805571		0.992757
					0.516891	0.725394		0.760767		0.991287
					0.519178	0.705742		0.797494		0.990746
					0.500273	0.695808		0.743839		0.990026
					0.505032	0.711173		0.823234		0.993941
					0.490769	0.694297		0.846828		0.992045
					0.505394	0.704416		0.816535		0.990191
					0.506781	0.675901		0.841109		0.991651
					0.485107	0.661628		0.806957		0.991912
					0.511044	0.763902		0.808807		0.98979
					0.512162	0.778725		0.805888		0.991393
					0.505343	0.803185		0.77525		0.992673
					0.470871	0.789381		0.818371		0.992348
					0.476362	0.779098		0.771483		0.991755
					0.489223	0.78326		0.79646		0.990696
					0.47884	0.782799		0.992079		0.993468
					0.508952	0.837222		0.804399		0.990888
					0.492616	0.781845		0.82429		0.991093
					0.518608	0.789618		0.82799		0.990505
					0.553549	0.792292		0.86113		0.993402
					0.516332	0.859687		0.918713		0.992737
					0.476369	0.864253		0.814757		0.99202
					0.51109	0.903201		0.837763		0.9917
					0.558861	0.912433		0.795191		0.992876
					0.567126	0.887424		0.799256		0.992024
[truncated: 33,746 more rows]

## Sheet: Figure 2a
Figure 2a
		SVM	k-NN	DT	GNB	LR	RF	DVICE
		0.437866	0.586545	0.800355	0.846614	0.936917	0.94186	0.9931
		0.440496	0.588235	0.810381	0.850205	0.943409	0.943615	0.9905
		0.427419	0.578607	0.789011	0.849885	0.941017	0.944285	0.9905
		0.444556	0.583285	0.801346	0.847487	0.938919	0.939207
		0.437572	0.593416	0.8007	0.843652	0.942617	0.942091

## Sheet: Figure 2b
Figure 2b
		mean of bin	actual	predicted
		-6.52859	0.0425	0.0425
		-5.56492	0.0346154	0.0384615
		-4.60125	0.0370968	0.0354839
		-3.63758	0.0589041	0.0589041
		-2.67392	0.113333	0.113333
		-1.71025	0.252941	0.250735
		-0.746579	0.521711	0.513158
		0.217089	0.930573	0.919745
		1.18076	0.984211	0.981203
		2.14443	1	0.980769
		3.10809	1	1
		4.07176	1	1
		5.03543	1	1
		5.9991	1	1
		6.96277	1	1

## Sheet: Figure 2c
Figure 2c
		actual (human annotation)	predicted (DVICE)
		5.40461	5.00249
		6.90371	6.6018
		3.53729	3.47442
		2.13366	2.13366
		2.94422	2.94422
		3.21138	3.21138
		3.94422	3.94422
		4.13769	4.13769
		7.33337	7.23284
		6.22911	6.22911
		7.31044	7.31044
		8.1719	8.1719
		5.53769	5.53769
		7.31044	7.31044
		7.05707	7.05707
		7.22636	7.17873
		6.70879	6.70879
		7.89854	7.89854
		7.83628	7.61198
		7.51103	7.71722
		6.96725	7.05443
		6.82512	6.82512
		6.44556	6.44556
		6.97892	6.97892
		7.83178	7.67259
		3.11205	2.87944
		6.138	6.05482
		2.01121	2.01121
		6.22911	6.22911
		6.12474	6.12474
		3.06033	3.06033
		4.21138	3.99565
		6.22911	6.22911
		2.99856	2.98947
		2.98947	2.98947
		7.67259	7.67259
		6.50497	6.50497
		2.52305	2.52305
		2.9106	2.9106
		3.01215	3.01215
		2.49045	2.45581
		3.82391	3.82391
		2.37963	2.37963
		2.96421	2.95136
		2.83445	2.83445
		5.2852	5.2852
		6.66531	7.06215
		5.32813	5.43243
		2.13366	2.13366
		2.82128	2.91246
		2.36772	2.36772
		3.06033	3.06033
		4.29733	4.29733
		2.24536	2.08193
		4.32808	4.62418
		7.22636	7.17873
		6.3286	6.40513
		5.92329	6.47503
		6.82512	6.01248
		6.433	6.53835
		7.71722	7.61198
		8.1719	8.1719
		7.83628	7.83628
		7.21519	7.21519
		7.21519	7.21519
		7.12742	7.12742
		6.77205	6.87444
		6.21176	6.3061
		6.82512	6.82512
		6.3286	6.3286
		5.76021	5.76021
		2.22327	2.22327
		4.81889	4.70405
		3.06033	2.92318
		6.138	6.138
		2.37963	2.37963
		2.86633	2.86633
		7.38467	7.38467
		2.96435	2.96435
		2.9106	2.9106
		2.93806	2.93806
		2.33775	2.33775
		6.50497	6.50497
		6.40513	6.21176
		2.85072	2.85072
		2.88152	2.88152
		2.55236	2.5815
		6.70879	6.70879
		5.2852	5.21142
		5.2852	5.3794
		3.82128	3.82128
		2.66451	2.66451
		4.46241	4.46241
		4.70787	4.70787
		4.13769	1.87863
		4.13769	4.13769
		6.433	6.53835
		7.04658	7.04658
		7.40802	7.32768
		6.3286	6.3286
		6.82512	6.82512
		7.41037	7.41037
		8.50256	8.1719
		5.0546	5.0546
		7.95924	7.89854
		7.54362	7.48054
		5.60428	5.60428
		7.72824	7.67259
		8.1719	8.1719
		2.88425	2.8751
		6.06051	6.06051
		6.05482	5.97709
		3.7601	3.7601
		5.76021	5.76021
		6.05482	6.05482
		3.44729	3.35633
		4.82392	4.70787
		6.22911	6.22911
		7.23284	7.23284
		7.38467	7.28958
		6.40513	6.21176
		2.37963	2.37963
		2.17337	2.17337
		2.33775	2.37963
		2.52305	2.26966
		2.8815	2.8815
		2.88152	2.88152
		6.56954	6.56954
		6.53792	6.2856
		2.92445	2.92445

## Sheet: Figure 3a
Figure 3a			pfu per cell
			20	2	0.2	0.02	0.002	uninfected
	infection index (prediction)	day 0	0.333333	0.133333	0.133333	0.166667	0.1	0.291667
		day 1	0.6	0.133333	0	0.0333333	0.1	0.0416667
		day 2	1	0.0666667	0	0	0	0
		day 3	1	0.566667	0	0	0	0.0416667
		day 4	1	1	0	0	0	0.0416667
		day 5	1	1	0.9	0.0333333	0	0.0416667
		day 6	1	1	0.9	1	0.2	0.125
		day 7	0.966667	1	1	1	0.533333	0.208333
	mean GFP intensity (AU)	day 0	336.228	332.116	330.99	331.033	329.91	334.381
		day 1	440.525	343.797	324.809	324.073	322.972	324.192
		day 2	604.523	473.325	335.017	319.027	316.624	310.935
		day 3	627.778	520.599	348.407	312.918	307.777	300.659
		day 4	634.313	550.47	404.393	332.666	306.029	290.957
		day 5	660.259	564.595	472.692	404.921	324.366	284.046
		day 6	648.25	562.896	505.14	464.703	352.643	281.205
		day 7	635.182	552.657	511.186	502.707	393.504	276.012
	confluency	day 0	0.511753	0.538729	0.547848	0.524441	0.510636	0.520453
		day 1	0.68651	0.794498	0.825091	0.803951	0.793131	0.796664
		day 2	0.582016	0.884913	0.92391	0.92735	0.925177	0.923088
		day 3	0.56289	0.851136	0.931757	0.935068	0.935305	0.937693
		day 4	0.53182	0.792388	0.937289	0.946452	0.934902	0.935172
		day 5	0.455159	0.743886	0.90908	0.949651	0.933383	0.926586
		day 6	0.482012	0.737525	0.832392	0.901632	0.941597	0.946696
		day 7	0.509593	0.70191	0.771437	0.80381	0.914345	0.93136

## Sheet: Figure3b
Figure 3b
		VACV	CoV-229E	IAV	RV	AdV	SARS-CoV-2	CoV-OC43	HSV
		0.7276	0.748	0.8518	0.8277	0.8398	0.9135	0.9371	0.982
		0.7227	0.684	0.7636	0.8301	0.904	0.9095	0.9609	0.9847
		0.6573	0.7666	0.589	0.6204	0.7202	0.9093	0.9593	0.9876

## Sheet: Figure 3c
Figure 3c
		cytation 5	IXM-C
		0.806187	0.934975
		0.84154	0.943392
		0.971801	0.943392

## Sheet: Figure 4a
Figure 4a
		5 min	temperature	TCID50_DMEM1	TCID50_DMEM2	TCID50_Saliva1	TCID50_Saliva2	PCR_DMEM1	PCR_DMEM2	PCR_Saliva1	PCR_Saliva2
			4	316228	316228	79432.8	125892	11841596	6725290	5352844	3720445
			20	794328	501187	79432.8	100000	3670320	11565523	8074506	3855505
			37	199526	158489	50118.7	63095.7	2595461	3335142	11059505	4920856
		1 h	temperature	TCID50_DMEM1	TCID50_DMEM2	TCID50_Saliva1	TCID50_Saliva2	PCR_DMEM1	PCR_DMEM2	PCR_Saliva1	PCR_Saliva2
			4	316228	199526	79432.8	125892	10208328	12762085	7404975	16152947
			20	158489	199526	63095.7	50118.7	7978980	15815070	1297781	4870671
			37	199526	158489	25118.9	25118.9	11708403	12605224	10350114	7623458
		2 h	temperature	TCID50_DMEM1	TCID50_DMEM2	TCID50_Saliva1	TCID50_Saliva2	PCR_DMEM1	PCR_DMEM2	PCR_Saliva1	PCR_Saliva2
			4	158489	251189	50118.7	50118.7	9050187	13136203	5090637	5617686
			20	100000	125892	15848.9	12589.2	21505113	11038563	3553122	6864428
			37	199526	125892	19952.6	15848.9	13574524	13274958	7691501	277667
		4 h	temperature	TCID50_DMEM1	TCID50_DMEM2	TCID50_Saliva1	TCID50_Saliva2	PCR_DMEM1	PCR_DMEM2	PCR_Saliva1	PCR_Saliva2
			-80	316228	251189	100000	63095.7	18957570	14604620	10107860	10844394
			4	79432.8	100000	7943.28	6309.57	18945084	18011332	5885771	5091937
			20	100000	100000	2511.89	5011.87	14432199	13756001	9481616	9078896

## Sheet: Figure 4b
Figure 4b
		sensitivity	specificity
		0.9394	0.8804
		0.9537	0.8423
		0.9442	0.9477

[truncated: 14 more sheets: Figure 5c, Supplementary Figure 2a, Supplementary Figure 2b, Supplementary Figure 3a, Supplementary Figure 3b, Supplementary Figure 3d, Supplementary Figure 3e, Supplementary Figure 4a, Supplementary Figure 4b, Supplementary Figure 4c, Supplementary Figure 4d, Supplementary Figure 4e, Supplementary Figure 4f, Supplementary Figure 5b]
